# Supplementary material for: A specimen-based database of small-eared shrews (Mammalia, Eulipotyphla, Cryptotis) in the Neotropical Region
Source: Biodivers Data J. 2024 Oct 22;12:e135180. doi: 10.3897/BDJ.12.e135180 (PMC11522741; doi:10.3897/BDJ.12.e135180)
Supplement: Supplementary material 1 — A specimen-based database of small-eared shrews (Mammalia, Eulipotyphla, Cryptotis) in the Neotropical Region [file bdj-12-e135180-s001.csv]

occurrenceID	basisOfRecord	ownerInstitutionCode	collectionCode	catalogNumber	scientificName	taxonRemarks	acceptedNameUsage	scientificNameAuthorship	previousIdentifications	typeStatus	kingdom	phylum	class	order	family	genus	specificEpithet	infraspecificEpithet	taxonRank	eventDate	year	month	day	countryCode	country	stateProvince	county	locality	decimalLatitude	decimalLongitude	geodeticDatum	individualCount	recordedBy	sex	preparations
urn:catalog:OAXMA:2	PreservedSpecimen	Centro Interdisciplinario de Investigación para el Desarrollo Integral Regional, Unidad Oaxaca, Instituto Politécnico Nacional	OAXMA	2	Cryptotis mexicanus (Coues, 1877)	Cryptotis mexicanus group	Cryptotis mexicanus	(Coues, 1877)			Animalia	Chordata	Mammalia	Eulipotyphla	Soricidae	Cryptotis	mexicanus		species	18/07/1985	1985	7	18	MX	MEXICO			23.3 Km Ne Magdalena Apasco	17.2	-96.8	WGS84	1	Bonilla	Female	skull|fluid
urn:catalog:UAMI:5	PreservedSpecimen	Universidad Autónoma Metropolitana, Unidad Iztapalapa	UAMI	5	Cryptotis soricinus (Merriam, 1895)	Cryptotis parvus group	Cryptotis soricinus	(Merriam, 1895)	Cryptotis parva soricina		Animalia	Chordata	Mammalia	Eulipotyphla	Soricidae	Cryptotis	soricinus		species	06/05/1976	1976	5	6	MX	MEXICO			Milpa Alta, Mirador La Loma, Carr. Xochimilco	19.3034	-98.9501	WGS84	1	A. González R.		skull
urn:catalog:UANL:10	PreservedSpecimen	Facultad de Ciencias Biológicas, Universidad Autónoma de Nuevo León	UANL	10	Cryptotis berlandieri (Baird, 1858)	Cryptotis parvus group	Cryptotis berlandieri	(Baird, 1857)			Animalia	Chordata	Mammalia	Eulipotyphla	Soricidae	Cryptotis	berlandieri		species	09/11/1966	1966	11	9	MX	MEXICO			San Francisco				1
urn:catalog:UANL:11	PreservedSpecimen	Facultad de Ciencias Biológicas, Universidad Autónoma de Nuevo León	UANL	11	Cryptotis berlandieri (Baird, 1858)	Cryptotis parvus group	Cryptotis berlandieri	(Baird, 1857)			Animalia	Chordata	Mammalia	Eulipotyphla	Soricidae	Cryptotis	berlandieri		species	02/12/1966	1966	12	2	MX	MEXICO	NUEVO LEÓN	Santiago	Presa La Boca	25.3984	-100.1449	WGS84	1
urn:catalog:UANL:12	PreservedSpecimen	Facultad de Ciencias Biológicas, Universidad Autónoma de Nuevo León	UANL	12	Cryptotis berlandieri (Baird, 1858)	Cryptotis parvus group	Cryptotis berlandieri	(Baird, 1857)			Animalia	Chordata	Mammalia	Eulipotyphla	Soricidae	Cryptotis	berlandieri		species	02/12/1966	1966	12	2	MX	MEXICO	NUEVO LEÓN	Santiago	Presa La Boca	25.3984	-100.1449	WGS84	1
urn:catalog:UANL:13	PreservedSpecimen	Facultad de Ciencias Biológicas, Universidad Autónoma de Nuevo León	UANL	13	Cryptotis berlandieri (Baird, 1858)	Cryptotis parvus group	Cryptotis berlandieri	(Baird, 1857)			Animalia	Chordata	Mammalia	Eulipotyphla	Soricidae	Cryptotis	berlandieri		species	10/12/1966	1966	12	10	MX	MEXICO	NUEVO LEÓN	Santiago	Presa La Boca	25.3984	-100.1449	WGS84	1
urn:catalog:UANL:14	PreservedSpecimen	Facultad de Ciencias Biológicas, Universidad Autónoma de Nuevo León	UANL	14	Cryptotis berlandieri (Baird, 1858)	Cryptotis parvus group	Cryptotis berlandieri	(Baird, 1857)			Animalia	Chordata	Mammalia	Eulipotyphla	Soricidae	Cryptotis	berlandieri		species	10/12/1966	1966	12	10	MX	MEXICO	NUEVO LEÓN	Santiago	Presa La Boca	25.3984	-100.1449	WGS84	1
urn:catalog:UANL:15	PreservedSpecimen	Facultad de Ciencias Biológicas, Universidad Autónoma de Nuevo León	UANL	15	Cryptotis berlandieri (Baird, 1858)	Cryptotis parvus group	Cryptotis berlandieri	(Baird, 1857)			Animalia	Chordata	Mammalia	Eulipotyphla	Soricidae	Cryptotis	berlandieri		species	10/12/1966	1966	12	10	MX	MEXICO	NUEVO LEÓN	Santiago	Presa La Boca	25.3984	-100.1449	WGS84	1
urn:catalog:UANL:16	PreservedSpecimen	Facultad de Ciencias Biológicas, Universidad Autónoma de Nuevo León	UANL	16	Cryptotis berlandieri (Baird, 1858)	Cryptotis parvus group	Cryptotis berlandieri	(Baird, 1857)			Animalia	Chordata	Mammalia	Eulipotyphla	Soricidae	Cryptotis	berlandieri		species	10/12/1966	1966	12	10	MX	MEXICO	NUEVO LEÓN	Santiago	Presa La Boca	25.3984	-100.1449	WGS84	1
urn:catalog:CNMA:18	PreservedSpecimen	Instituto de Biología, Universidad Nacional Autónoma de México	CNMA	18	Cryptotis tropicalis (Merriam, 1895)	Cryptotis parvus group	Cryptotis tropicalis	(Merriam, 1895)			Animalia	Chordata	Mammalia	Eulipotyphla	Soricidae	Cryptotis	tropicalis		species	16/12/1944	1944	12	16	MX	MEXICO	CHIAPAS		Finca Prusia, Reserva El Triunfo (Región Soconusco)	15.7156	-92.7942	WGS84	1	Villa R. B.
urn:catalog:CNMA:23	PreservedSpecimen	Instituto de Biología, Universidad Nacional Autónoma de México	CNMA	23	Cryptotis berlandieri (Baird, 1858)	Cryptotis parvus group	Cryptotis berlandieri	(Baird, 1857)			Animalia	Chordata	Mammalia	Eulipotyphla	Soricidae	Cryptotis	berlandieri		species	27/08/1941	1941	8	27	MX	MEXICO	MICHOACÁN		Pátzcuaro	19.5262	-101.6006	WGS84	1	Luna M. P.
urn:catalog:USAC:32	PreservedSpecimen	Universidad de San Carlos de Guatemala	USAC	32	Cryptotis merriami Choate, 1970	Cryptotis nigrescens group	Cryptotis merriami	Choate, 1970			Animalia	Chordata	Mammalia	Eulipotyphla	Soricidae	Cryptotis	merriami		species					GT	GUATEMALA	HUEHUETENANGO	Santa Cruz Barillas	Aldea Malpais	15.8519	-91.2242	WGS84	1	Sergio Guillermo Pérez Consuegra	Female	skin|skull
urn:catalog:USAC:33	PreservedSpecimen	Universidad de San Carlos de Guatemala	USAC	33	Cryptotis tropicalis (Merriam, 1895)	Cryptotis parvus group	Cryptotis tropicalis	(Merriam, 1895)			Animalia	Chordata	Mammalia	Eulipotyphla	Soricidae	Cryptotis	tropicalis		species					GT	GUATEMALA	JUTIAPA	Santa Catarina Mita	Volcán Suchitán, Parque Regional; Volcán Suchitán	14.3975	-89.7778	WGS84	1	Sergio Guillermo Pérez Consuegra	Female	skin|skull
urn:catalog:CZRMA:52	PreservedSpecimen	Secretaría de Medio Ambiente e Historia Natural	CZRMA	52	Cryptotis pueblensis Jackson, 1933	Cryptotis parvus group	Cryptotis pueblensis	Jackson, 1933			Animalia	Chordata	Mammalia	Eulipotyphla	Soricidae	Cryptotis	pueblensis		species	22/09/1985	1985	9	22	MX	MEXICO	CHIAPAS	SAN CRISTOBAL DE LAS CASAS	San Cristóbal De Las Casas, Fraccionamiento Kaltic	16.7137	-92.6109	WGS84	1
urn:catalog:CZRMA:53	PreservedSpecimen	Secretaría de Medio Ambiente e Historia Natural	CZRMA	53	Cryptotis pueblensis Jackson, 1933	Cryptotis parvus group	Cryptotis pueblensis	Jackson, 1933			Animalia	Chordata	Mammalia	Eulipotyphla	Soricidae	Cryptotis	pueblensis		species	17/09/1986	1986	9	17	MX	MEXICO	CHIAPAS	SAN CRISTOBAL DE LAS CASAS	San Cristóbal De Las Casas, Fraccionamiento Kaltic	16.7137	-92.6109	WGS84	1
urn:catalog:CZRMA:54	PreservedSpecimen	Secretaría de Medio Ambiente e Historia Natural	CZRMA	54	Cryptotis mexicanus (Coues, 1877)	Cryptotis mexicanus group	Cryptotis mexicanus	(Coues, 1877)			Animalia	Chordata	Mammalia	Eulipotyphla	Soricidae	Cryptotis	mexicanus		species	27/07/1994	1994	7	27	MX	MEXICO			Carr. Panamericana Km. 1163, San Jose Bocomtenelte				1
urn:catalog:CTUA:60	PreservedSpecimen	Colección Teriológica de la Universidad de Antioquia	CTUA	60	Cryptotis colombianus Woodman & Timm, 1993	Cryptotis nigrescens group	Cryptotis colombianus	Woodman and Timm, 1993	Cryptotis colombiana Woodman & Timm, 1993		Animalia	Chordata	Mammalia	Eulipotyphla	Soricidae	Cryptotis	colombianus		species					CO	COLOMBIA	ANTIOQUIA		Corregimiento San Antonio de Prado	6.1879	-75.6527	WGS84	1
urn:catalog:CTUA:62	PreservedSpecimen	Colección Teriológica de la Universidad de Antioquia	CTUA	62	Cryptotis colombianus Woodman & Timm, 1993	Cryptotis nigrescens group	Cryptotis colombianus	Woodman and Timm, 1993	Cryptotis colombiana Woodman & Timm, 1993		Animalia	Chordata	Mammalia	Eulipotyphla	Soricidae	Cryptotis	colombianus		species					CO	COLOMBIA	ANTIOQUIA		Corregimiento San Antonio de Prado	6.1879	-75.6527	WGS84	1
urn:catalog:ENCB:76	PreservedSpecimen	Escuela Nacional de Ciencias Biológicas, Instituto Politécnico Nacional	ENCB	76	Cryptotis berlandieri (Baird, 1858)	Cryptotis parvus group	Cryptotis berlandieri	(Baird, 1857)	Cryptotis tropicalis		Animalia	Chordata	Mammalia	Eulipotyphla	Soricidae	Cryptotis	berlandieri		species	29/12/1956	1956	12	29	MX	MEXICO	JALISCO		Huascato	20.4781	-102.2483	WGS84	1	T. ALVAREZ	Female	fluid
urn:catalog:USAC:83	PreservedSpecimen	Universidad de San Carlos de Guatemala	USAC	83	Cryptotis goodwini Jackson, 1933	Cryptotis goodwini group	Cryptotis goodwini	Jackson, 1933			Animalia	Chordata	Mammalia	Eulipotyphla	Soricidae	Cryptotis	goodwini		species					GT	GUATEMALA	BAJA VERAPAZ	Salamá	Biotopo Universitario para la Conservación del Quetzal Mario Dary Rivera", corredor biológico; La Unión Barrios, Cerro Verde"	15.1778	-90.1853	WGS84	1	Salvador Lou	Female	skin|skull
urn:catalog:USAC:84	PreservedSpecimen	Universidad de San Carlos de Guatemala	USAC	84	Cryptotis tropicalis (Merriam, 1895)	Cryptotis parvus group	Cryptotis tropicalis	(Merriam, 1895)			Animalia	Chordata	Mammalia	Eulipotyphla	Soricidae	Cryptotis	tropicalis		species					GT	GUATEMALA			Cayalá, Parque Deportivo Ecológico; Barranco Cayalá, zona 16	14.62	-90.49	WGS84	1	Hugo Enríquez Ortíz	Female	skin|skull|skeleton
urn:catalog:USAC:85	PreservedSpecimen	Universidad de San Carlos de Guatemala	USAC	85	Cryptotis tropicalis (Merriam, 1895)	Cryptotis parvus group	Cryptotis tropicalis	(Merriam, 1895)			Animalia	Chordata	Mammalia	Eulipotyphla	Soricidae	Cryptotis	tropicalis		species					GT	GUATEMALA			Cayalá, Parque Deportivo Ecológico; Barranco Cayalá, zona 16	14.62	-90.49	WGS84	1	Hugo Enríquez Ortíz	Male	skin|skull|skeleton
urn:catalog:MECN:87	PreservedSpecimen	Museo Ecuatoriano de Ciencias Naturales	MECN	87	Cryptotis montivagus (Anthony, 1921)	Cryptotis thomasi group	Cryptotis montivagus	(Anthony, 1921)			Animalia	Chordata	Mammalia	Eulipotyphla	Soricidae	Cryptotis	montivagus		species					EC	ECUADOR	AZUAY		P.N. “El Cajas”, lag. Quinuascocha, 3850 m				1
urn:catalog:MECN:88	PreservedSpecimen	Museo Ecuatoriano de Ciencias Naturales	MECN	88	Cryptotis montivagus (Anthony, 1921)	Cryptotis thomasi group	Cryptotis montivagus	(Anthony, 1921)			Animalia	Chordata	Mammalia	Eulipotyphla	Soricidae	Cryptotis	montivagus		species					EC	ECUADOR	AZUAY		P.N. “El Cajas”, lag. Toreadora, 4100 m				1
urn:catalog:USAC:89	PreservedSpecimen	Universidad de San Carlos de Guatemala	USAC	89	Cryptotis mayensis (Merriam, 1901)	Cryptotis nigrescens group	Cryptotis mayensis	(Merriam, 1901)			Animalia	Chordata	Mammalia	Eulipotyphla	Soricidae	Cryptotis	mayensis		species	08/08/1988	1988	8	8	GT	GUATEMALA	PETEN		Cerro Cahuí	17	-89.7	WGS84	1
urn:catalog:MBLUZ:105	PreservedSpecimen	Museo de Biología de la Universidad del Zulia	MBLUZ	105	Cryptotis perijensis Quiroga-Carmona & Woodman, 2015	Cryptotis thomasi group	Cryptotis perijensis	Quiroga-Carmona & Woodman, 2015		Type	Animalia	Chordata	Mammalia	Eulipotyphla	Soricidae	Cryptotis	perijensis		species	22/03/1989	1989	3	22	CO	COLOMBIA	EL CÉSAR		near Finca el Suspiro	10.35	-72.95	WGS84	1	A. Viloria		skull
urn:catalog:ECO-SC-M:141	PreservedSpecimen	El Colegio de la Frontera Sur, Unidad San Cristóbal de las Casas	ECO-SC-M	141	Cryptotis griseoventris Jackson, 1933	Cryptotis goodwini group	Cryptotis griseoventris	Jackson, 1933			Animalia	Chordata	Mammalia	Eulipotyphla	Soricidae	Cryptotis	griseoventris		species	29/07/1993	1993	7	29	MX	MEXICO	CHIAPAS		Huitepec, Reserva Pronatura, San Cristóbal De Las Casas	16.7493	-92.6817	WGS84	1	G. Matamoros T.	Female	skin|skull
urn:catalog:ECO-SC-M:142	PreservedSpecimen	El Colegio de la Frontera Sur, Unidad San Cristóbal de las Casas	ECO-SC-M	142	Cryptotis griseoventris Jackson, 1933	Cryptotis goodwini group	Cryptotis griseoventris	Jackson, 1933			Animalia	Chordata	Mammalia	Eulipotyphla	Soricidae	Cryptotis	griseoventris		species	25/11/1993	1993	11	25	MX	MEXICO	CHIAPAS		Huitepec, Reserva Pronatura, San Cristóbal De Las Casas	16.7493	-92.6817	WGS84	1	Mejía, H.	Male
urn:catalog:QCAZ:144	PreservedSpecimen	Museo de Zoología de la Pontificia Universidad Católica del Ecuador	QCAZ	144	Cryptotis osgoodi (Stone, 1914)	Cryptotis thomasi group	Cryptotis osgoodi	(Stone, 1914)			Animalia	Chordata	Mammalia	Eulipotyphla	Soricidae	Cryptotis	osgoodi		species					EC	ECUADOR	NAPO	Quijos	Baeza. Vía Lago Agrio	-0.4603	-77.8884	WGS84	1
urn:catalog:QCAZ:145	PreservedSpecimen	Museo de Zoología de la Pontificia Universidad Católica del Ecuador	QCAZ	145	Cryptotis equatoris (Thomas, 1912)	Cryptotis thomasi group	Cryptotis equatoris	(Thomas, 1912)			Animalia	Chordata	Mammalia	Eulipotyphla	Soricidae	Cryptotis	equatoris		species					EC	ECUADOR	PICHINCHA	Quito	Quito, Tumbaco	-0.2095	-78.4005	WGS84	1
urn:catalog:MBLUZ:167	PreservedSpecimen	Museo de Biología de la Universidad del Zulia	MBLUZ	167	Cryptotis meridensis (Thomas, 1898)	Cryptotis thomasi group	Cryptotis meridensis	(Thomas, 1898)			Animalia	Chordata	Mammalia	Eulipotyphla	Soricidae	Cryptotis	meridensis		species					VE	VENEZUELA	TÁCHIRA		Cerro Alto Duque, 2.5 km SE El Cobre	8.0167	-72.0167	WGS84	1
urn:catalog:CNMA:170	PreservedSpecimen	Instituto de Biología, Universidad Nacional Autónoma de México	CNMA	170	Cryptotis tropicalis (Merriam, 1895)	Cryptotis parvus group	Cryptotis tropicalis	(Merriam, 1895)			Animalia	Chordata	Mammalia	Eulipotyphla	Soricidae	Cryptotis	tropicalis		species	22/12/1944	1944	12	22	MX	MEXICO	CHIAPAS		Finca Prusia, Reserva El Triunfo (Región Soconusco)	15.7156	-92.7942	WGS84	1	Villa R. B.
urn:catalog:UANL:199	PreservedSpecimen	Facultad de Ciencias Biológicas, Universidad Autónoma de Nuevo León	UANL	199	Cryptotis berlandieri (Baird, 1858)	Cryptotis parvus group	Cryptotis berlandieri	(Baird, 1857)	Cryptotis parva		Animalia	Chordata	Mammalia	Eulipotyphla	Soricidae	Cryptotis	berlandieri		species	17/02/1967	1967	2	17	MX	MEXICO	NUEVO LEÓN	Santiago	Presa La Boca	25.3984	-100.1449	WGS84	1
urn:catalog:MZ-ICACH:234	PreservedSpecimen	Universidad de Ciencias y Artes de Chiapas	MZ-ICACH	234	Cryptotis pueblensis Jackson, 1933	Cryptotis parvus group	Cryptotis pueblensis	Jackson, 1933			Animalia	Chordata	Mammalia	Eulipotyphla	Soricidae	Cryptotis	pueblensis		species	23/11/1988	1988	11	23	MX	MEXICO	CHIAPAS		Cañada Muñíz, tunel de carretera Chicoasén, Parque Nacional Cañón del Sumidero				1
urn:catalog:MEPN:278	PreservedSpecimen	Instituto de Ciencias Biológicas de la Escuela Politécnica Nacional	MEPN	278	Cryptotis osgoodi (Stone, 1914)	Cryptotis thomasi group	Cryptotis osgoodi	(Stone, 1914)			Animalia	Chordata	Mammalia	Eulipotyphla	Soricidae	Cryptotis	osgoodi		species					EC	ECUADOR	PICHINCHA		Alrededores de Quito, 2816 m				1
urn:catalog:MEPN:280	PreservedSpecimen	Instituto de Ciencias Biológicas de la Escuela Politécnica Nacional	MEPN	280	Cryptotis niausa Moreno-Cárdenas & Albuja, 2014	Cryptotis thomasi group	Cryptotis niausa	Moreno-Cárdenas and Albuja, 2014			Animalia	Chordata	Mammalia	Eulipotyphla	Soricidae	Cryptotis	niausa		species					EC	ECUADOR	CARCHI		Páramos del Azuay, 3910 msnm				1
urn:catalog:MEPN:283	PreservedSpecimen	Instituto de Ciencias Biológicas de la Escuela Politécnica Nacional	MEPN	283	Cryptotis niausa Moreno-Cárdenas & Albuja, 2014	Cryptotis thomasi group	Cryptotis niausa	Moreno-Cárdenas and Albuja, 2014			Animalia	Chordata	Mammalia	Eulipotyphla	Soricidae	Cryptotis	niausa		species					EC	ECUADOR	PICHINCHA		Río Palobillo, Itulcachi, 3800 msnm				1
urn:catalog:CZRMA:286	PreservedSpecimen	Secretaría de Medio Ambiente e Historia Natural	CZRMA	286	Cryptotis pueblensis Jackson, 1933	Cryptotis parvus group	Cryptotis pueblensis	Jackson, 1933			Animalia	Chordata	Mammalia	Eulipotyphla	Soricidae	Cryptotis	pueblensis		species	02/09/1985	1985	9	2	MX	MEXICO	CHIAPAS	SAN CRISTOBAL DE LAS CASAS	San Cristóbal De Las Casas, Fraccionamiento Kaltic	16.7137	-92.6109	WGS84	1
urn:catalog:CZRMA:287	PreservedSpecimen	Secretaría de Medio Ambiente e Historia Natural	CZRMA	287	Cryptotis pueblensis Jackson, 1933	Cryptotis parvus group	Cryptotis pueblensis	Jackson, 1933			Animalia	Chordata	Mammalia	Eulipotyphla	Soricidae	Cryptotis	pueblensis		species	17/09/1986	1986	9	17	MX	MEXICO	CHIAPAS	SAN CRISTOBAL DE LAS CASAS	San Cristóbal De Las Casas, Fraccionamiento Kaltic	16.7137	-92.6109	WGS84	1
urn:catalog:QCAZ:301	PreservedSpecimen	Museo de Zoología de la Pontificia Universidad Católica del Ecuador	QCAZ	301	Cryptotis equatoris (Thomas, 1912)	Cryptotis thomasi group	Cryptotis equatoris	(Thomas, 1912)			Animalia	Chordata	Mammalia	Eulipotyphla	Soricidae	Cryptotis	equatoris		species					EC	ECUADOR	NAPO	Quijos	Baeza. Vía Lago Agrio	-0.4603	-77.8884	WGS84	1
urn:catalog:QCAZ:302	PreservedSpecimen	Museo de Zoología de la Pontificia Universidad Católica del Ecuador	QCAZ	302	Cryptotis osgoodi (Stone, 1914)	Cryptotis thomasi group	Cryptotis osgoodi	(Stone, 1914)			Animalia	Chordata	Mammalia	Eulipotyphla	Soricidae	Cryptotis	osgoodi		species	04/08/1991	1991	8	4	EC	ECUADOR	NAPO	Quijos	Baeza. Vía Lago Agrio	-0.4603	-77.8884	WGS84	1
urn:catalog:QCAZ:303	PreservedSpecimen	Museo de Zoología de la Pontificia Universidad Católica del Ecuador	QCAZ	303	Cryptotis equatoris (Thomas, 1912)	Cryptotis thomasi group	Cryptotis equatoris	(Thomas, 1912)			Animalia	Chordata	Mammalia	Eulipotyphla	Soricidae	Cryptotis	equatoris		species	05/01/1992	1992	1	5	EC	ECUADOR	NAPO	Quijos	Cosanga	-0.5745	-77.8674	WGS84	1
urn:catalog:QCAZ:304	PreservedSpecimen	Museo de Zoología de la Pontificia Universidad Católica del Ecuador	QCAZ	304	Cryptotis equatoris (Thomas, 1912)	Cryptotis thomasi group	Cryptotis equatoris	(Thomas, 1912)			Animalia	Chordata	Mammalia	Eulipotyphla	Soricidae	Cryptotis	equatoris		species	05/01/1992	1992	1	5	EC	ECUADOR	NAPO	Quijos	Cosanga	-0.5745	-77.8674	WGS84	1
urn:catalog:QCAZ:305	PreservedSpecimen	Museo de Zoología de la Pontificia Universidad Católica del Ecuador	QCAZ	305	Cryptotis equatoris (Thomas, 1912)	Cryptotis thomasi group	Cryptotis equatoris	(Thomas, 1912)			Animalia	Chordata	Mammalia	Eulipotyphla	Soricidae	Cryptotis	equatoris		species					EC	ECUADOR	PICHINCHA	Quito	Lloa, La Cocha, volcán Pichincha	-0.2965	-78.6316	WGS84	1
urn:catalog:QCAZ:306	PreservedSpecimen	Museo de Zoología de la Pontificia Universidad Católica del Ecuador	QCAZ	306	Cryptotis						Animalia	Chordata	Mammalia	Eulipotyphla	Soricidae	Cryptotis			genus					EC	ECUADOR	COTOPAXI	Sigchos	San Francisco de Las Pampas, Reserva Integal Otonga	-0.4215	-78.9677	WGS84	1
urn:catalog:QCAZ:307	PreservedSpecimen	Museo de Zoología de la Pontificia Universidad Católica del Ecuador	QCAZ	307	Cryptotis osgoodi (Stone, 1914)	Cryptotis thomasi group	Cryptotis osgoodi	(Stone, 1914)			Animalia	Chordata	Mammalia	Eulipotyphla	Soricidae	Cryptotis	osgoodi		species					EC	ECUADOR	NAPO		Reserva Ecológica Antisana, Volcán Antisana, sin datos exactos				1
urn:catalog:CVULA:333	PreservedSpecimen	Colección de Vertebrados de la Universidad de Los Andes	CVULA	333	Cryptotis meridensis (Thomas, 1898)	Cryptotis thomasi group	Cryptotis meridensis	(Thomas, 1898)	Cryptotis meridensis Thomas, 1898		Animalia	Chordata	Mammalia	Eulipotyphla	Soricidae	Cryptotis	meridensis		species					VE	VENEZUELA	MÉRIDA		Cercanías de la Laguna de Mucubají, Páramo de Mucubají	8.7833	-70.8167	WGS84	1
urn:catalog:CVULA:334	PreservedSpecimen	Colección de Vertebrados de la Universidad de Los Andes	CVULA	334	Cryptotis meridensis (Thomas, 1898)	Cryptotis thomasi group	Cryptotis meridensis	(Thomas, 1898)	Cryptotis meridensis Thomas, 1898		Animalia	Chordata	Mammalia	Eulipotyphla	Soricidae	Cryptotis	meridensis		species					VE	VENEZUELA	MÉRIDA		Cercanías de la Laguna de Mucubají, Páramo de Mucubají	8.7833	-70.8167	WGS84	1
urn:catalog:CVULA:335	PreservedSpecimen	Colección de Vertebrados de la Universidad de Los Andes	CVULA	335	Cryptotis meridensis (Thomas, 1898)	Cryptotis thomasi group	Cryptotis meridensis	(Thomas, 1898)	Cryptotis meridensis Thomas, 1898		Animalia	Chordata	Mammalia	Eulipotyphla	Soricidae	Cryptotis	meridensis		species					VE	VENEZUELA	MÉRIDA		Cercanías de la Laguna de Mucubají, Páramo de Mucubají	8.7833	-70.8167	WGS84	1
urn:catalog:CVULA:337	PreservedSpecimen	Colección de Vertebrados de la Universidad de Los Andes	CVULA	337	Cryptotis meridensis (Thomas, 1898)	Cryptotis thomasi group	Cryptotis meridensis	(Thomas, 1898)	Cryptotis meridensis Thomas, 1898		Animalia	Chordata	Mammalia	Eulipotyphla	Soricidae	Cryptotis	meridensis		species					VE	VENEZUELA	MÉRIDA		Cercanías de la Laguna de Mucubají, Páramo de Mucubají	8.7833	-70.8167	WGS84	1
urn:catalog:CVULA:359	PreservedSpecimen	Colección de Vertebrados de la Universidad de Los Andes	CVULA	359	Cryptotis meridensis (Thomas, 1898)	Cryptotis thomasi group	Cryptotis meridensis	(Thomas, 1898)	Cryptotis meridensis Thomas, 1898		Animalia	Chordata	Mammalia	Eulipotyphla	Soricidae	Cryptotis	meridensis		species					VE	VENEZUELA	MÉRIDA		Cercanías de la Laguna de Mucubají, Páramo de Mucubají	8.7833	-70.8167	WGS84	1
urn:catalog:IIB-UV:362	PreservedSpecimen	Instituto de Investigaciones Biológicas, Universidad Veracruzana	IIB-UV	362	Cryptotis mexicanus (Coues, 1877)	Cryptotis mexicanus group	Cryptotis mexicanus	(Coues, 1877)			Animalia	Chordata	Mammalia	Eulipotyphla	Soricidae	Cryptotis	mexicanus		species	10/12/1987	1987	12	10	MX	MEXICO	VERACRUZ		Jilotepec	19.6094	-96.9516	WGS84	1	A. Martínez L.	Female	skin|skull
urn:catalog:MBUCV:402	PreservedSpecimen	Museo de Biología de la Universidad Central de Venezuela	MBUCV	402	Cryptotis venezuelensis Quiroga-Carmona, 2013	Cryptotis thomasi group	Cryptotis venezuelensis	Quiroga-Carmona, 2013			Animalia	Chordata	Mammalia	Eulipotyphla	Soricidae	Cryptotis	venezuelensis		species					VE	VENEZUELA	ARAGUA		El Junquito	10.4501	-67.0834	WGS84	1
urn:catalog:CVULA:421	PreservedSpecimen	Colección de Vertebrados de la Universidad de Los Andes	CVULA	421	Cryptotis meridensis (Thomas, 1898)	Cryptotis thomasi group	Cryptotis meridensis	(Thomas, 1898)	Cryptotis meridensis Thomas, 1898		Animalia	Chordata	Mammalia	Eulipotyphla	Soricidae	Cryptotis	meridensis		species					VE	VENEZUELA	MÉRIDA		Cercanías de la Laguna de Mucubají, Páramo de Mucubají	8.7833	-70.8167	WGS84	1
urn:catalog:ECO-SC-M:424	PreservedSpecimen	El Colegio de la Frontera Sur, Unidad San Cristóbal de las Casas	ECO-SC-M	424	Cryptotis pueblensis Jackson, 1933	Cryptotis parvus group	Cryptotis pueblensis	Jackson, 1933			Animalia	Chordata	Mammalia	Eulipotyphla	Soricidae	Cryptotis	pueblensis		species	26/10/1995	1995	10	26	MX	MEXICO	CHIAPAS	SAN CRISTOBAL DE LAS CASAS	San Cristóbal De Las Casas	16.7367	-92.6384	WGS84	1	D. Navarrete G.
urn:catalog:ENCB:457	PreservedSpecimen	Escuela Nacional de Ciencias Biológicas, Instituto Politécnico Nacional	ENCB	457	Cryptotis pueblensis Jackson, 1933	Cryptotis parvus group	Cryptotis pueblensis	Jackson, 1933			Animalia	Chordata	Mammalia	Eulipotyphla	Soricidae	Cryptotis	pueblensis		species	01/09/1963	1963	9	1	MX	MEXICO	PUEBLA		Villa Juárez	20.2728	-97.955	WGS84	1	T. ALVAREZ	Female
urn:catalog:ECO-SC-M:509	PreservedSpecimen	El Colegio de la Frontera Sur, Unidad San Cristóbal de las Casas	ECO-SC-M	509	Cryptotis pueblensis Jackson, 1933	Cryptotis parvus group	Cryptotis pueblensis	Jackson, 1933			Animalia	Chordata	Mammalia	Eulipotyphla	Soricidae	Cryptotis	pueblensis		species	18/07/1996	1996	7	18	MX	MEXICO	CHIAPAS		Parque Nacional Lagos De Montebello; Paso Del Soldado, 2 Km Al W	16.1061	-91.7072	WGS84	1	A. Horváth	Female	skull
urn:catalog:IIB-UV:529	PreservedSpecimen	Instituto de Investigaciones Biológicas, Universidad Veracruzana	IIB-UV	529	Cryptotis mexicanus (Coues, 1877)	Cryptotis mexicanus group	Cryptotis mexicanus	(Coues, 1877)			Animalia	Chordata	Mammalia	Eulipotyphla	Soricidae	Cryptotis	mexicanus		species	30/11/1998	1998	11	30	MX	MEXICO	VERACRUZ		Jilotepec	19.6094	-96.9516	WGS84	1	M. Maldonado
urn:catalog:IIB-UV:530	PreservedSpecimen	Instituto de Investigaciones Biológicas, Universidad Veracruzana	IIB-UV	530	Cryptotis pueblensis Jackson, 1933	Cryptotis parvus group	Cryptotis pueblensis	Jackson, 1933			Animalia	Chordata	Mammalia	Eulipotyphla	Soricidae	Cryptotis	pueblensis		species	08/10/1988	1988	10	8	MX	MEXICO	VERACRUZ		Texolo, Xico				1	A. González C.		skull
urn:catalog:OAXMA:562	PreservedSpecimen	Centro Interdisciplinario de Investigación para el Desarrollo Integral Regional, Unidad Oaxaca, Instituto Politécnico Nacional	OAXMA	562	Cryptotis mexicanus (Coues, 1877)	Cryptotis mexicanus group	Cryptotis mexicanus	(Coues, 1877)			Animalia	Chordata	Mammalia	Eulipotyphla	Soricidae	Cryptotis	mexicanus		species	20/07/1991	1991	7	20	MX	MEXICO			3 Km S Metepec	17.1931	-96.0414	WGS84	1	Cisneros	Female	skin|skull|skeleton
urn:catalog:ECO-SC-M:578	PreservedSpecimen	El Colegio de la Frontera Sur, Unidad San Cristóbal de las Casas	ECO-SC-M	578	Cryptotis pueblensis Jackson, 1933	Cryptotis parvus group	Cryptotis pueblensis	Jackson, 1933			Animalia	Chordata	Mammalia	Eulipotyphla	Soricidae	Cryptotis	pueblensis		species	14/12/1998	1998	12	14	MX	MEXICO	CHIAPAS	SAN CRISTOBAL DE LAS CASAS	El Colegio de la Frontera Sur (ECOSUR), Barrio Ma. Auxiliadora, Carretera Panamericana y Períferico sur s/n.	16.7367	-92.6383	WGS84	1	Consuelo Lorenzo M.
urn:catalog:ENCB:621	PreservedSpecimen	Escuela Nacional de Ciencias Biológicas, Instituto Politécnico Nacional	ENCB	621	Cryptotis						Animalia	Chordata	Mammalia	Eulipotyphla	Soricidae	Cryptotis			genus					MX	MEXICO	GUERRERO		Omilteme	17.5608	-99.6867	WGS84	1	A. Barrera		skull
urn:catalog:ENCB:622	PreservedSpecimen	Escuela Nacional de Ciencias Biológicas, Instituto Politécnico Nacional	ENCB	622	Cryptotis						Animalia	Chordata	Mammalia	Eulipotyphla	Soricidae	Cryptotis			genus					MX	MEXICO	GUERRERO		Omilteme	17.5608	-99.6867	WGS84	1	A. Barrera		skull
urn:catalog:ENCB:623	PreservedSpecimen	Escuela Nacional de Ciencias Biológicas, Instituto Politécnico Nacional	ENCB	623	Cryptotis						Animalia	Chordata	Mammalia	Eulipotyphla	Soricidae	Cryptotis			genus					MX	MEXICO	GUERRERO		Omilteme	17.5608	-99.6867	WGS84	1	A. Barrera		skull
urn:catalog:MZFC-M:628	PreservedSpecimen	Facultad de Ciencias, Universidad Nacional Autónoma de México	MZFC-M	628	Cryptotis mexicanus (Coues, 1877)	Cryptotis mexicanus group	Cryptotis mexicanus	(Coues, 1877)	Cryptotis obscurus		Animalia	Chordata	Mammalia	Eulipotyphla	Soricidae	Cryptotis	mexicanus		species	30/09/1983	1983	9	30	MX	MEXICO	QUERETARO	PINAL DE AMOLES	1 Km S Pinal De Amoles	21.1252	-99.6253	WGS84	1
urn:catalog:MZFC-M:637	PreservedSpecimen	Facultad de Ciencias, Universidad Nacional Autónoma de México	MZFC-M	637	Cryptotis mexicanus (Coues, 1877)	Cryptotis mexicanus group	Cryptotis mexicanus	(Coues, 1877)	Cryptotis obscurus		Animalia	Chordata	Mammalia	Eulipotyphla	Soricidae	Cryptotis	mexicanus		species	28/10/1982	1982	10	28	MX	MEXICO	QUERETARO	PINAL DE AMOLES	1 Km S Pinal De Amoles	21.1252	-99.6253	WGS84	1
urn:catalog:MZFC-M:638	PreservedSpecimen	Facultad de Ciencias, Universidad Nacional Autónoma de México	MZFC-M	638	Cryptotis mexicanus (Coues, 1877)	Cryptotis mexicanus group	Cryptotis mexicanus	(Coues, 1877)	Cryptotis obscurus		Animalia	Chordata	Mammalia	Eulipotyphla	Soricidae	Cryptotis	mexicanus		species	30/09/1983	1983	9	30	MX	MEXICO	QUERETARO	PINAL DE AMOLES	Pinal de Amoles, 1 Km S	21.1252	-99.6253	WGS84	1
urn:catalog:MZFC-M:639	PreservedSpecimen	Facultad de Ciencias, Universidad Nacional Autónoma de México	MZFC-M	639	Cryptotis mexicanus (Coues, 1877)	Cryptotis mexicanus group	Cryptotis mexicanus	(Coues, 1877)	Cryptotis obscurus		Animalia	Chordata	Mammalia	Eulipotyphla	Soricidae	Cryptotis	mexicanus		species	30/09/1983	1983	9	30	MX	MEXICO	QUERETARO	PINAL DE AMOLES	1 Km S Pinal De Amoles	21.1252	-99.6253	WGS84	1
urn:catalog:MZFC-M:640	PreservedSpecimen	Facultad de Ciencias, Universidad Nacional Autónoma de México	MZFC-M	640	Cryptotis mexicanus (Coues, 1877)	Cryptotis mexicanus group	Cryptotis mexicanus	(Coues, 1877)	Cryptotis obscurus		Animalia	Chordata	Mammalia	Eulipotyphla	Soricidae	Cryptotis	mexicanus		species	07/09/1983	1983	9	7	MX	MEXICO	QUERETARO	PINAL DE AMOLES	1 Km S Pinal De Amoles	21.1252	-99.6253	WGS84	1
urn:catalog:MZFC-M:641	PreservedSpecimen	Facultad de Ciencias, Universidad Nacional Autónoma de México	MZFC-M	641	Cryptotis mexicanus (Coues, 1877)	Cryptotis mexicanus group	Cryptotis mexicanus	(Coues, 1877)	Cryptotis obscurus		Animalia	Chordata	Mammalia	Eulipotyphla	Soricidae	Cryptotis	mexicanus		species	01/02/1983	1983	2	1	MX	MEXICO	QUERETARO	PINAL DE AMOLES	1 Km S Pinal De Amoles	21.1252	-99.6253	WGS84	1
urn:catalog:MZFC-M:642	PreservedSpecimen	Facultad de Ciencias, Universidad Nacional Autónoma de México	MZFC-M	642	Cryptotis mexicanus (Coues, 1877)	Cryptotis mexicanus group	Cryptotis mexicanus	(Coues, 1877)	Cryptotis obscurus		Animalia	Chordata	Mammalia	Eulipotyphla	Soricidae	Cryptotis	mexicanus		species	08/06/1983	1983	6	8	MX	MEXICO	QUERETARO	PINAL DE AMOLES	1 Km S Pinal De Amoles	21.1252	-99.6253	WGS84	1
urn:catalog:USNM:642	PreservedSpecimen	National Museum of Natural History, Smithsonian Institution	USNM	642	Cryptotis berlandieri (Baird, 1858)	Cryptotis parvus group	Cryptotis berlandieri	(Baird, 1857)			Animalia	Chordata	Mammalia	Eulipotyphla	Soricidae	Cryptotis	berlandieri		species					MX	MEXICO	TAMAULIPAS		Matamoras	25.8389	-97.5042	WGS84	1	Couch
urn:catalog:MZFC-M:643	PreservedSpecimen	Facultad de Ciencias, Universidad Nacional Autónoma de México	MZFC-M	643	Cryptotis mexicanus (Coues, 1877)	Cryptotis mexicanus group	Cryptotis mexicanus	(Coues, 1877)	Cryptotis obscurus		Animalia	Chordata	Mammalia	Eulipotyphla	Soricidae	Cryptotis	mexicanus		species	30/10/1982	1982	10	30	MX	MEXICO	QUERETARO	PINAL DE AMOLES	1 Km S Pinal De Amoles	21.1252	-99.6253	WGS84	1
urn:catalog:USNM:643	PreservedSpecimen	National Museum of Natural History, Smithsonian Institution	USNM	643	Cryptotis berlandieri (Baird, 1858)	Cryptotis parvus group	Cryptotis berlandieri	(Baird, 1857)			Animalia	Chordata	Mammalia	Eulipotyphla	Soricidae	Cryptotis	berlandieri		species					MX	MEXICO	TAMAULIPAS		Matamoras	25.8389	-97.5042	WGS84	1	Couch
urn:catalog:MZFC-M:644	PreservedSpecimen	Facultad de Ciencias, Universidad Nacional Autónoma de México	MZFC-M	644	Cryptotis mexicanus (Coues, 1877)	Cryptotis mexicanus group	Cryptotis mexicanus	(Coues, 1877)	Cryptotis obscurus		Animalia	Chordata	Mammalia	Eulipotyphla	Soricidae	Cryptotis	mexicanus		species	30/10/1982	1982	10	30	MX	MEXICO	QUERETARO	PINAL DE AMOLES	1 Km S Pinal De Amoles	21.1252	-99.6253	WGS84	1
urn:catalog:MZFC-M:645	PreservedSpecimen	Facultad de Ciencias, Universidad Nacional Autónoma de México	MZFC-M	645	Cryptotis mexicanus (Coues, 1877)	Cryptotis mexicanus group	Cryptotis mexicanus	(Coues, 1877)	Cryptotis obscurus		Animalia	Chordata	Mammalia	Eulipotyphla	Soricidae	Cryptotis	mexicanus		species	07/08/1982	1982	8	7	MX	MEXICO	QUERETARO	PINAL DE AMOLES	1 Km S Pinal De Amoles	21.1252	-99.6253	WGS84	1
urn:catalog:MZFC-M:646	PreservedSpecimen	Facultad de Ciencias, Universidad Nacional Autónoma de México	MZFC-M	646	Cryptotis mexicanus (Coues, 1877)	Cryptotis mexicanus group	Cryptotis mexicanus	(Coues, 1877)	Cryptotis obscurus		Animalia	Chordata	Mammalia	Eulipotyphla	Soricidae	Cryptotis	mexicanus		species	29/09/1983	1983	9	29	MX	MEXICO	QUERETARO	PINAL DE AMOLES	1 Km S Pinal De Amoles	21.1252	-99.6253	WGS84	1
urn:catalog:MZFC-M:647	PreservedSpecimen	Facultad de Ciencias, Universidad Nacional Autónoma de México	MZFC-M	647	Cryptotis mexicanus (Coues, 1877)	Cryptotis mexicanus group	Cryptotis mexicanus	(Coues, 1877)	Cryptotis obscurus		Animalia	Chordata	Mammalia	Eulipotyphla	Soricidae	Cryptotis	mexicanus		species	28/04/1983	1983	4	28	MX	MEXICO	QUERETARO	PINAL DE AMOLES	1 Km S Pinal De Amoles	21.1252	-99.6253	WGS84	1
urn:catalog:MZFC-M:648	PreservedSpecimen	Facultad de Ciencias, Universidad Nacional Autónoma de México	MZFC-M	648	Cryptotis mexicanus (Coues, 1877)	Cryptotis mexicanus group	Cryptotis mexicanus	(Coues, 1877)	Cryptotis obscurus		Animalia	Chordata	Mammalia	Eulipotyphla	Soricidae	Cryptotis	mexicanus		species	01/02/1983	1983	2	1	MX	MEXICO	QUERETARO	PINAL DE AMOLES	1 Km S Pinal De Amoles	21.1252	-99.6253	WGS84	1
urn:catalog:MZFC-M:668	PreservedSpecimen	Facultad de Ciencias, Universidad Nacional Autónoma de México	MZFC-M	668	Cryptotis pueblensis Jackson, 1933	Cryptotis parvus group	Cryptotis pueblensis	Jackson, 1933			Animalia	Chordata	Mammalia	Eulipotyphla	Soricidae	Cryptotis	pueblensis		species		1981	12		MX	MEXICO	VERACRUZ	Catemaco	El Jegal, Cerro, Los Tuxtlas, .	18.4859	-95.1001	WGS84	1
urn:catalog:ENCB:672	PreservedSpecimen	Escuela Nacional de Ciencias Biológicas, Instituto Politécnico Nacional	ENCB	672	Cryptotis mexicanus (Coues, 1877)	Cryptotis mexicanus group	Cryptotis mexicanus	(Coues, 1877)			Animalia	Chordata	Mammalia	Eulipotyphla	Soricidae	Cryptotis	mexicanus		species	28/10/1962	1962	10	28	MX	MEXICO	PUEBLA		6 km N (por carretera), Villa Juárez	20.3274	-97.9497	WGS84	1	T. ALVAREZ	Female
urn:catalog:UANL:682	PreservedSpecimen	Facultad de Ciencias Biológicas, Universidad Autónoma de Nuevo León	UANL	682	Cryptotis berlandieri (Baird, 1858)	Cryptotis parvus group	Cryptotis berlandieri	(Baird, 1857)	Cryptotis parva		Animalia	Chordata	Mammalia	Eulipotyphla	Soricidae	Cryptotis	berlandieri		species	19/09/1969	1969	9	19	MX	MEXICO	NUEVO LEÓN	Guadalupe	Guadalupe	25.6458	-100.233	WGS84	1
urn:catalog:ECO-SC-M:750	PreservedSpecimen	El Colegio de la Frontera Sur, Unidad San Cristóbal de las Casas	ECO-SC-M	750	Cryptotis pueblensis Jackson, 1933	Cryptotis parvus group	Cryptotis pueblensis	Jackson, 1933			Animalia	Chordata	Mammalia	Eulipotyphla	Soricidae	Cryptotis	pueblensis		species	16/07/1999	1999	7	16	MX	MEXICO	CHIAPAS		San Cristóbal De Las Casas, 2.7 Km Ne Por Periférico Norte	16.7517	-92.635	WGS84	1	Cruz, L. L. E.
urn:catalog:CMC:764	PreservedSpecimen	Centro de Investigación en Biodiversidad y Conservación, Universidad Autónoma del Estado de Morelos	CMC	764	Cryptotis mexicanus (Coues, 1877)	Cryptotis mexicanus group	Cryptotis mexicanus	(Coues, 1877)			Animalia	Chordata	Mammalia	Eulipotyphla	Soricidae	Cryptotis	mexicanus		species	07/02/2004	2004	2	7	MX	MEXICO	VERACRUZ		3.5 Km (Por Terracería) Puerto Del Aire	18.6742	-97.3257	WGS84	1
urn:catalog:CVULA:766	PreservedSpecimen	Colección de Vertebrados de la Universidad de Los Andes	CVULA	766	Cryptotis meridensis (Thomas, 1898)	Cryptotis thomasi group	Cryptotis meridensis	(Thomas, 1898)	Cryptotis meridensis Thomas, 1898		Animalia	Chordata	Mammalia	Eulipotyphla	Soricidae	Cryptotis	meridensis		species					VE	VENEZUELA	MÉRIDA		Cercanías de la Laguna de Mucubají, Páramo de Mucubají	8.7833	-70.8167	WGS84	1
urn:catalog:CVULA:821	PreservedSpecimen	Colección de Vertebrados de la Universidad de Los Andes	CVULA	821	Cryptotis meridensis (Thomas, 1898)	Cryptotis thomasi group	Cryptotis meridensis	(Thomas, 1898)	Cryptotis meridensis Thomas, 1898		Animalia	Chordata	Mammalia	Eulipotyphla	Soricidae	Cryptotis	meridensis		species					VE	VENEZUELA	MÉRIDA		km 36 of road Apartaderos-Barinas, 10 km E Santo Domingo	8.8667	-70.6167	WGS84	1
urn:catalog:MHNG:849.18	PreservedSpecimen	Mammals housed at MHNG, Geneva	MHNG	849.18	Cryptotis equatoris (Thomas, 1912)	Cryptotis thomasi group	Cryptotis equatoris	(Thomas, 1912)	Cryptotis equatoris (Thomas, 1912)		Animalia	Chordata	Mammalia	Eulipotyphla	Soricidae	Cryptotis	equatoris		species	28/09/1922	1922	9	28	EC	ECUADOR	PICHINCHA		Volcán Pichincha, flanco NE	-0.1772	-78.5989	WGS84	1	Soderstrom, Ludovic / Rosenberg
urn:catalog:OAXMA:859	PreservedSpecimen	Centro Interdisciplinario de Investigación para el Desarrollo Integral Regional, Unidad Oaxaca, Instituto Politécnico Nacional	OAXMA	859	Cryptotis mexicanus (Coues, 1877)	Cryptotis mexicanus group	Cryptotis mexicanus	(Coues, 1877)			Animalia	Chordata	Mammalia	Eulipotyphla	Soricidae	Cryptotis	mexicanus		species	20/02/1996	1996	2	20	MX	MEXICO	OAXACA		Tanetze de Zaragoza 3.84 km E Dto. Villa Alta 1750 msnm	17.377	-96.2679	WGS84	1	C. Bonilla		skull partial
urn:catalog:OAXMA:860	PreservedSpecimen	Centro Interdisciplinario de Investigación para el Desarrollo Integral Regional, Unidad Oaxaca, Instituto Politécnico Nacional	OAXMA	860	Cryptotis mexicanus (Coues, 1877)	Cryptotis mexicanus group	Cryptotis mexicanus	(Coues, 1877)			Animalia	Chordata	Mammalia	Eulipotyphla	Soricidae	Cryptotis	mexicanus		species	26/03/1996	1996	3	26	MX	MEXICO	OAXACA		Tanetze de Zaragoza 3.84 km E Dto. Villa Alta 1750 msnm	17.377	-96.2679	WGS84	1	C. Bonilla		skull partial
urn:catalog:OAXMA:861	PreservedSpecimen	Centro Interdisciplinario de Investigación para el Desarrollo Integral Regional, Unidad Oaxaca, Instituto Politécnico Nacional	OAXMA	861	Cryptotis magnus (Merriam, 1895)	Cryptotis mexicanus group	Cryptotis magnus	(Merriam, 1895)			Animalia	Chordata	Mammalia	Eulipotyphla	Soricidae	Cryptotis	magnus		species	18/02/1996	1996	2	18	MX	MEXICO	OAXACA	IXTLAN DE JUAREZ	3.84 Km E Tanetze De Zaragoza, Distrito Villa Alta.	17.3756	-96.337	WGS84	1	C. Bonilla		skull partial
urn:catalog:OAXMA:862	PreservedSpecimen	Centro Interdisciplinario de Investigación para el Desarrollo Integral Regional, Unidad Oaxaca, Instituto Politécnico Nacional	OAXMA	862	Cryptotis magnus (Merriam, 1895)	Cryptotis mexicanus group	Cryptotis magnus	(Merriam, 1895)			Animalia	Chordata	Mammalia	Eulipotyphla	Soricidae	Cryptotis	magnus		species	27/03/1996	1996	3	27	MX	MEXICO	OAXACA	IXTLAN DE JUAREZ	3.84 Km E Tanetze De Zaragoza, Distrito Villa Alta.	17.3756	-96.337	WGS84	1	C. Bonilla		skull partial
urn:catalog:QCAZ:874	PreservedSpecimen	Museo de Zoología de la Pontificia Universidad Católica del Ecuador	QCAZ	874	Cryptotis osgoodi (Stone, 1914)	Cryptotis thomasi group	Cryptotis osgoodi	(Stone, 1914)			Animalia	Chordata	Mammalia	Eulipotyphla	Soricidae	Cryptotis	osgoodi		species	24/04/1979	1979	4	24	EC	ECUADOR	NAPO		P.N. Sumaco, laderas del volcán Sumaco, 3700 m				1
urn:catalog:CVULA:874	PreservedSpecimen	Colección de Vertebrados de la Universidad de Los Andes	CVULA	874	Cryptotis meridensis (Thomas, 1898)	Cryptotis thomasi group	Cryptotis meridensis	(Thomas, 1898)	Cryptotis meridensis Thomas, 1898		Animalia	Chordata	Mammalia	Eulipotyphla	Soricidae	Cryptotis	meridensis		species					VE	VENEZUELA	MÉRIDA		Cercanías de la Laguna de Mucubají, Páramo de Mucubají	8.7833	-70.8167	WGS84	1
urn:catalog:CNMA:919	PreservedSpecimen	Instituto de Biología, Universidad Nacional Autónoma de México	CNMA	919	Cryptotis mexicanus (Coues, 1877)	Cryptotis mexicanus group	Cryptotis mexicanus	(Coues, 1877)			Animalia	Chordata	Mammalia	Eulipotyphla	Soricidae	Cryptotis	mexicanus		species	14/10/1959	1959	10	14	MX	MEXICO			La Joya				1	WHARTON, G. W.	Male	skin|skull
urn:catalog:MECN:943	PreservedSpecimen	Museo Ecuatoriano de Ciencias Naturales	MECN	943	Cryptotis osgoodi (Stone, 1914)	Cryptotis thomasi group	Cryptotis osgoodi	(Stone, 1914)			Animalia	Chordata	Mammalia	Eulipotyphla	Soricidae	Cryptotis	osgoodi		species					EC	ECUADOR	NAPO		Cantón Quijos, Sierra Azul, 2200 m				1
urn:catalog:CNMA:951	PreservedSpecimen	Instituto de Biología, Universidad Nacional Autónoma de México	CNMA	951	Cryptotis alticola (Merriam, 1895)	Cryptotis goldmani group	Cryptotis alticola	(Merriam, 1895)			Animalia	Chordata	Mammalia	Eulipotyphla	Soricidae	Cryptotis	alticola		species	29/10/1950	1950	10	29	MX	MEXICO			Cerro Santa Rosa, Contreras				1	TAKAKI, F.	Female	skin|skull
urn:catalog:ECO-SC-M:986	PreservedSpecimen	El Colegio de la Frontera Sur, Unidad San Cristóbal de las Casas	ECO-SC-M	986	Cryptotis woodmani Guevara, 2023	Cryptotis goodwini group	Cryptotis woodmani	Guevara, 2023	Cryptotis goodwini		Animalia	Chordata	Mammalia	Eulipotyphla	Soricidae	Cryptotis	woodmani		species	20/01/1999	1999	1	20	MX	MEXICO			Finca Santa Cruz, 31 Km S, 24 Km W, De La Independencia, El Triunfo	15.8022	-93.0689	WGS84	1	A. Horváth	Female	skull
urn:catalog:USAC:1018	PreservedSpecimen	Universidad de San Carlos de Guatemala	USAC	1018	Cryptotis						Animalia	Chordata	Mammalia	Eulipotyphla	Soricidae	Cryptotis			genus					GT	GUATEMALA	HUEHUETENANGO	SAN MATEO IXTATAN	Sierra de los Cuchumatanes, Area de Protección Especial; camino a Nenton	15.8219	-91.8219	WGS84	1	Enio Boanerges Cano Dávila	Female	skin|skull
urn:catalog:USAC:1019	PreservedSpecimen	Universidad de San Carlos de Guatemala	USAC	1019	Cryptotis tropicalis (Merriam, 1895)	Cryptotis parvus group	Cryptotis tropicalis	(Merriam, 1895)			Animalia	Chordata	Mammalia	Eulipotyphla	Soricidae	Cryptotis	tropicalis		species					GT	GUATEMALA			Cayalá, Parque Deportivo Ecológico; Barranco Cayalá, zona 16	14.62	-90.49	WGS84	1	Hugo Enríquez Ortíz	Male	skin|skull|skeleton
urn:catalog:USAC:1020	PreservedSpecimen	Universidad de San Carlos de Guatemala	USAC	1020	Cryptotis tropicalis (Merriam, 1895)	Cryptotis parvus group	Cryptotis tropicalis	(Merriam, 1895)			Animalia	Chordata	Mammalia	Eulipotyphla	Soricidae	Cryptotis	tropicalis		species					GT	GUATEMALA			Cayalá, Parque Deportivo Ecológico; Barranco Cayalá, zona 16	14.62	-90.49	WGS84	1	Hugo Enríquez Ortíz	Male	skin|skull|skeleton
urn:catalog:USAC:1021	PreservedSpecimen	Universidad de San Carlos de Guatemala	USAC	1021	Cryptotis						Animalia	Chordata	Mammalia	Eulipotyphla	Soricidae	Cryptotis			genus					GT	GUATEMALA			Cayalá, Parque Deportivo Ecológico; Barranco Cayalá, zona 16	14.62	-90.49	WGS84	1	Hugo Enríquez Ortíz	Male	skin|skull|skeleton
urn:catalog:USAC:1022	PreservedSpecimen	Universidad de San Carlos de Guatemala	USAC	1022	Cryptotis						Animalia	Chordata	Mammalia	Eulipotyphla	Soricidae	Cryptotis			genus					GT	GUATEMALA	HUEHUETENANGO		Sin datos; Sin datos				1	Mario Roberto Jolón		skull
urn:catalog:ECO-SC-M:1023	PreservedSpecimen	El Colegio de la Frontera Sur, Unidad San Cristóbal de las Casas	ECO-SC-M	1023	Cryptotis griseoventris Jackson, 1933	Cryptotis goodwini group	Cryptotis griseoventris	Jackson, 1933			Animalia	Chordata	Mammalia	Eulipotyphla	Soricidae	Cryptotis	griseoventris		species	10/08/2000	2000	8	10	MX	MEXICO	CHIAPAS	Huixtlán	0.95 Km W De Bazom	16.7405	-92.4916	WGS84	1	Oscar Retana		skin|skull
urn:catalog:USAC:1032	PreservedSpecimen	Universidad de San Carlos de Guatemala	USAC	1032	Cryptotis						Animalia	Chordata	Mammalia	Eulipotyphla	Soricidae	Cryptotis			genus					GT	GUATEMALA	CHIMALTENANGO	Acatenango	Volcán Acatenango; Volcán Acatenango	14.5211	-90.8797	WGS84	1	Ana Lucía Grajeda	Female	skin|skull
urn:catalog:USAC:1033	PreservedSpecimen	Universidad de San Carlos de Guatemala	USAC	1033	Cryptotis						Animalia	Chordata	Mammalia	Eulipotyphla	Soricidae	Cryptotis			genus					GT	GUATEMALA	CHIMALTENANGO	Acatenango	Volcán Acatenango; Volcán Acatenango	14.5211	-90.8797	WGS84	1	Ana Lucía Grajeda	Male	skin|skull
urn:catalog:USAC:1034	PreservedSpecimen	Universidad de San Carlos de Guatemala	USAC	1034	Cryptotis						Animalia	Chordata	Mammalia	Eulipotyphla	Soricidae	Cryptotis			genus					GT	GUATEMALA	CHIMALTENANGO	Acatenango	Volcán Acatenango; Volcán Acatenango	14.5211	-90.8797	WGS84	1	Ana Lucía Grajeda	Female	skin|skull
urn:catalog:USAC:1035	PreservedSpecimen	Universidad de San Carlos de Guatemala	USAC	1035	Cryptotis goodwini Jackson, 1933	Cryptotis goodwini group	Cryptotis goodwini	Jackson, 1933			Animalia	Chordata	Mammalia	Eulipotyphla	Soricidae	Cryptotis	goodwini		species					GT	GUATEMALA	TOTONICAPAN	Totonicapán	Los Altos de San Miguel Totonicapán, Parque Regional; Cumbre María Tecún	14.8858	-91.3006	WGS84	1	Ana Lucía Grajeda	Male	skin|skull
urn:catalog:USAC:1038	PreservedSpecimen	Universidad de San Carlos de Guatemala	USAC	1038	Cryptotis goodwini Jackson, 1933	Cryptotis goodwini group	Cryptotis goodwini	Jackson, 1933			Animalia	Chordata	Mammalia	Eulipotyphla	Soricidae	Cryptotis	goodwini		species					GT	GUATEMALA	CHIMALTENANGO	Acatenango	Volcán Acatenango; Volcán Acatenango	14.5211	-90.8797	WGS84	1	Ana Lucía Grajeda	Male	skin|skull
urn:catalog:CMC:1039	PreservedSpecimen	Centro de Investigación en Biodiversidad y Conservación, Universidad Autónoma del Estado de Morelos	CMC	1039	Cryptotis mexicanus (Coues, 1877)	Cryptotis mexicanus group	Cryptotis mexicanus	(Coues, 1877)			Animalia	Chordata	Mammalia	Eulipotyphla	Soricidae	Cryptotis	mexicanus		species	16/08/2004	2004	8	16	MX	MEXICO	VERACRUZ		3 Km Cerro Chignautla				1
urn:catalog:MZ-ICACH:1091	PreservedSpecimen	Universidad de Ciencias y Artes de Chiapas	MZ-ICACH	1091	Cryptotis mexicanus (Coues, 1877)	Cryptotis mexicanus group	Cryptotis mexicanus	(Coues, 1877)			Animalia	Chordata	Mammalia	Eulipotyphla	Soricidae	Cryptotis	mexicanus		species	27/09/1995	1995	9	27	MX	MEXICO			Centro Piscícola La Pesca, Coapilla				1
urn:catalog:ACUNHC:1106	PreservedSpecimen	Abilene Christian University	ACUNHC	1106	Cryptotis equatoris (Thomas, 1912)	Cryptotis thomasi group	Cryptotis equatoris	(Thomas, 1912)			Animalia	Chordata	Mammalia	Eulipotyphla	Soricidae	Cryptotis	equatoris		species	26/07/2005	2005	7	26	EC	ECUADOR	NAPO		Sierrazul, 10 km S, 10 km W Baeza	-0.4167	-78	WGS84	1
urn:catalog:MECN:1109	PreservedSpecimen	Museo Ecuatoriano de Ciencias Naturales	MECN	1109	Cryptotis osgoodi (Stone, 1914)	Cryptotis thomasi group	Cryptotis osgoodi	(Stone, 1914)			Animalia	Chordata	Mammalia	Eulipotyphla	Soricidae	Cryptotis	osgoodi		species					EC	ECUADOR	NAPO		Río Oyacachi, 2550 m				1
urn:catalog:CVULA:1168	PreservedSpecimen	Colección de Vertebrados de la Universidad de Los Andes	CVULA	1168	Cryptotis meridensis (Thomas, 1898)	Cryptotis thomasi group	Cryptotis meridensis	(Thomas, 1898)	Cryptotis meridensis Thomas, 1898		Animalia	Chordata	Mammalia	Eulipotyphla	Soricidae	Cryptotis	meridensis		species					VE	VENEZUELA	MÉRIDA		Cercanías de la Laguna de Mucubají, Páramo de Mucubají	8.7833	-70.8167	WGS84	1
urn:catalog:IIB-UV:1200	PreservedSpecimen	Instituto de Investigaciones Biológicas, Universidad Veracruzana	IIB-UV	1200	Cryptotis pueblensis Jackson, 1933	Cryptotis parvus group	Cryptotis pueblensis	Jackson, 1933			Animalia	Chordata	Mammalia	Eulipotyphla	Soricidae	Cryptotis	pueblensis		species	07/06/1990	1990	6	7	MX	MEXICO	VERACRUZ		Ladera E Cerro Macuiltepec				1	M. Maldonado
urn:catalog:IIB-UV:1201	PreservedSpecimen	Instituto de Investigaciones Biológicas, Universidad Veracruzana	IIB-UV	1201	Cryptotis mexicanus (Coues, 1877)	Cryptotis mexicanus group	Cryptotis mexicanus	(Coues, 1877)			Animalia	Chordata	Mammalia	Eulipotyphla	Soricidae	Cryptotis	mexicanus		species	12/01/1991	1991	1	12	MX	MEXICO	VERACRUZ		Jilotepec	19.6094	-96.9516	WGS84	1	J. Diaz. A.	Female	skin|skull|skeleton
urn:catalog:IIB-UV:1202	PreservedSpecimen	Instituto de Investigaciones Biológicas, Universidad Veracruzana	IIB-UV	1202	Cryptotis mexicanus (Coues, 1877)	Cryptotis mexicanus group	Cryptotis mexicanus	(Coues, 1877)			Animalia	Chordata	Mammalia	Eulipotyphla	Soricidae	Cryptotis	mexicanus		species	19/11/1993	1993	11	19	MX	MEXICO	VERACRUZ		Naolinco	19.6539	-96.873	WGS84	1	J. Diaz. A.	Male	skin|skull|skeleton
urn:catalog:IIB-UV:1203	PreservedSpecimen	Instituto de Investigaciones Biológicas, Universidad Veracruzana	IIB-UV	1203	Cryptotis pueblensis Jackson, 1933	Cryptotis parvus group	Cryptotis pueblensis	Jackson, 1933			Animalia	Chordata	Mammalia	Eulipotyphla	Soricidae	Cryptotis	pueblensis		species	05/07/1994	1994	7	5	MX	MEXICO	VERACRUZ		Xalapa, Las Animas				1	A. González C.		skull
urn:catalog:MZ-ICACH:1204	PreservedSpecimen	Universidad de Ciencias y Artes de Chiapas	MZ-ICACH	1204	Cryptotis mexicanus (Coues, 1877)	Cryptotis mexicanus group	Cryptotis mexicanus	(Coues, 1877)			Animalia	Chordata	Mammalia	Eulipotyphla	Soricidae	Cryptotis	mexicanus		species	28/11/1996	1996	11	28	MX	MEXICO			Rancho El Molino, 3.5 Km N, 2.5 Km E De Coapilla.				1
urn:catalog:CVULA:1211	PreservedSpecimen	Colección de Vertebrados de la Universidad de Los Andes	CVULA	1211	Cryptotis meridensis (Thomas, 1898)	Cryptotis thomasi group	Cryptotis meridensis	(Thomas, 1898)	Cryptotis meridensis Thomas, 1898		Animalia	Chordata	Mammalia	Eulipotyphla	Soricidae	Cryptotis	meridensis		species					VE	VENEZUELA	MÉRIDA		Monte Zerpa, 6 km N Mérida	8.6333	-71.15	WGS84	1
urn:catalog:OAXMA:1216	PreservedSpecimen	Centro Interdisciplinario de Investigación para el Desarrollo Integral Regional, Unidad Oaxaca, Instituto Politécnico Nacional	OAXMA	1216	Cryptotis pueblensis Jackson, 1933	Cryptotis parvus group	Cryptotis pueblensis	Jackson, 1933	Cryptotis parva subsp. pueblensis		Animalia	Chordata	Mammalia	Eulipotyphla	Soricidae	Cryptotis	pueblensis		species	21/10/1997	1997	10	21	MX	MEXICO	OAXACA		1.8 Km N La Luz	17.515	-96.3856	WGS84	1	M. A. Briones-Salas
urn:catalog:IAvH:1219	PreservedSpecimen	Instituto de Investigación de Recursos Biológicos Alexander von Humboldt	IAvH	1219	Cryptotis thomasi (Merriam, 1897)	Cryptotis thomasi group	Cryptotis thomasi	(Merriam, 1897)	Cryptotis thomasi (Merriam, 1897)		Animalia	Chordata	Mammalia	Eulipotyphla	Soricidae	Cryptotis	thomasi		species	06/10/1969	1969	10	6	CO	COLOMBIA	CUNDINAMARCA	Soacha	Finca El Soche, 15 Km al oeste de Soacha	4.5916	-74.3656	WGS84	1	Kirsch, J		skin|skull
urn:catalog:UAMI:1220	PreservedSpecimen	Universidad Autónoma Metropolitana, Unidad Iztapalapa	UAMI	1220	Cryptotis pueblensis Jackson, 1933	Cryptotis parvus group	Cryptotis pueblensis	Jackson, 1933	Cryptotis parva pueblensis		Animalia	Chordata	Mammalia	Eulipotyphla	Soricidae	Cryptotis	pueblensis		species	23/06/1978	1978	6	23	MX	MEXICO	PUEBLA	Cuetzalán del Progreso	Rancho Las Margaritas	20.0302	-97.5292	WGS84	1	B. Vieyra R.	Male	fluid
urn:catalog:UAMI:1221	PreservedSpecimen	Universidad Autónoma Metropolitana, Unidad Iztapalapa	UAMI	1221	Cryptotis mexicanus (Coues, 1877)	Cryptotis mexicanus group	Cryptotis mexicanus	(Coues, 1877)			Animalia	Chordata	Mammalia	Eulipotyphla	Soricidae	Cryptotis	mexicanus		species	19/07/1978	1978	7	19	MX	MEXICO			Tlatlauquitepec	19.8363	-97.4859	WGS84	1	B. Vieyra R.		skull
urn:catalog:ENCB:1240	PreservedSpecimen	Escuela Nacional de Ciencias Biológicas, Instituto Politécnico Nacional	ENCB	1240	Cryptotis mayensis (Merriam, 1901)	Cryptotis nigrescens group	Cryptotis mayensis	(Merriam, 1901)			Animalia	Chordata	Mammalia	Eulipotyphla	Soricidae	Cryptotis	mayensis		species	01/01/1981	1981	1	1	MX	MEXICO			2 Km Se Laguna Chichancanab	19.7481	-88.7872	WGS84	1	T. ALVAREZ	Male
urn:catalog:ASNHC:1286	PreservedSpecimen	Angelo State Natural History Collections	ASNHC	1286	Cryptotis mayensis (Merriam, 1901)	Cryptotis nigrescens group	Cryptotis mayensis	(Merriam, 1901)			Animalia	Chordata	Mammalia	Eulipotyphla	Soricidae	Cryptotis	mayensis		species	24/07/1984	1984	7	24	MX	MEXICO	CAMPECHE		7.5 km W Escárcega, by road	18.6128	-90.8077	WGS84	1	Ruedas, Luis A
urn:catalog:CZRMA:1292	PreservedSpecimen	Secretaría de Medio Ambiente e Historia Natural	CZRMA	1292	Cryptotis griseoventris Jackson, 1933	Cryptotis goodwini group	Cryptotis griseoventris	Jackson, 1933			Animalia	Chordata	Mammalia	Eulipotyphla	Soricidae	Cryptotis	griseoventris		species	07/08/1994	1994	8	7	MX	MEXICO	CHIAPAS		Parque Educativo San José Bocomtenelté				1
urn:catalog:CMC:1308	PreservedSpecimen	Centro de Investigación en Biodiversidad y Conservación, Universidad Autónoma del Estado de Morelos	CMC	1308	Cryptotis mexicanus (Coues, 1877)	Cryptotis mexicanus group	Cryptotis mexicanus	(Coues, 1877)			Animalia	Chordata	Mammalia	Eulipotyphla	Soricidae	Cryptotis	mexicanus		species	20/03/2005	2005	3	20	MX	MEXICO	VERACRUZ		Mesa De La Yerba, 3.4 Km De La Desviación A Mazatepec (Carretera Xalapa-Perote)				1
urn:catalog:CMC:1309	PreservedSpecimen	Centro de Investigación en Biodiversidad y Conservación, Universidad Autónoma del Estado de Morelos	CMC	1309	Cryptotis mexicanus (Coues, 1877)	Cryptotis mexicanus group	Cryptotis mexicanus	(Coues, 1877)			Animalia	Chordata	Mammalia	Eulipotyphla	Soricidae	Cryptotis	mexicanus		species	20/03/2005	2005	3	20	MX	MEXICO	VERACRUZ		Mesa De La Yerba, 3.4 Km De La Desviación A Mazatepec (Carretera Xalapa-Perote)				1
urn:catalog:CMC:1310	PreservedSpecimen	Centro de Investigación en Biodiversidad y Conservación, Universidad Autónoma del Estado de Morelos	CMC	1310	Cryptotis mexicanus (Coues, 1877)	Cryptotis mexicanus group	Cryptotis mexicanus	(Coues, 1877)			Animalia	Chordata	Mammalia	Eulipotyphla	Soricidae	Cryptotis	mexicanus		species	20/03/2005	2005	3	20	MX	MEXICO	VERACRUZ		Mesa De La Yerba, 3.4 Km De La Desviación A Mazatepec (Carretera Xalapa-Perote)				1
urn:catalog:ACUNHC:1337	PreservedSpecimen	Abilene Christian University	ACUNHC	1337	Cryptotis equatoris (Thomas, 1912)	Cryptotis thomasi group	Cryptotis equatoris	(Thomas, 1912)			Animalia	Chordata	Mammalia	Eulipotyphla	Soricidae	Cryptotis	equatoris		species	03/08/2007	2007	8	3	EC	ECUADOR	NAPO		Volcan Sumaco	-0.5719	-77.6	WGS84	1	Thomas E. Lee Jr	Male	skin|skull
urn:catalog:ACUNHC:1338	PreservedSpecimen	Abilene Christian University	ACUNHC	1338	Cryptotis equatoris (Thomas, 1912)	Cryptotis thomasi group	Cryptotis equatoris	(Thomas, 1912)			Animalia	Chordata	Mammalia	Eulipotyphla	Soricidae	Cryptotis	equatoris		species	03/08/2007	2007	8	3	EC	ECUADOR	NAPO		Volcan Sumaco	-0.5719	-77.6	WGS84	1	Thomas E. Lee Jr	Female	skin|skull
urn:catalog:OAXMA:1341	PreservedSpecimen	Centro Interdisciplinario de Investigación para el Desarrollo Integral Regional, Unidad Oaxaca, Instituto Politécnico Nacional	OAXMA	1341	Cryptotis mexicanus (Coues, 1877)	Cryptotis mexicanus group	Cryptotis mexicanus	(Coues, 1877)			Animalia	Chordata	Mammalia	Eulipotyphla	Soricidae	Cryptotis	mexicanus		species	20/07/1998	1998	7	20	MX	MEXICO	OAXACA		Loma del Muerto, 8.3 km N de Ixtlán de Juárez, Mpio. Ixtlán de Juárez, 2820 m	17.4078	-96.4894	WGS84	1	M. A. Briones-Salas
urn:catalog:ECO-SC-M:1429	PreservedSpecimen	El Colegio de la Frontera Sur, Unidad San Cristóbal de las Casas	ECO-SC-M	1429	Cryptotis griseoventris Jackson, 1933	Cryptotis goodwini group	Cryptotis griseoventris	Jackson, 1933			Animalia	Chordata	Mammalia	Eulipotyphla	Soricidae	Cryptotis	griseoventris		species	22/05/2002	2002	5	22	MX	MEXICO	CHIAPAS	SAN CRISTOBAL DE LAS CASAS	RE Huitepec. Ladera E 2 km NE San Cristóbal de las Casas.	16.7517	-92.6783	WGS84	1	Jorge Bolaños C.	Female	skin|skull
urn:catalog:USAC:1446	PreservedSpecimen	Universidad de San Carlos de Guatemala	USAC	1446	Cryptotis tropicalis (Merriam, 1895)	Cryptotis parvus group	Cryptotis tropicalis	(Merriam, 1895)			Animalia	Chordata	Mammalia	Eulipotyphla	Soricidae	Cryptotis	tropicalis		species					GT	GUATEMALA			Cayalá, Parque Deportivo Ecológico; Ciudad de Guatemala, zona 16, Barranco Cayalá	14.62	-90.49	WGS84	1	Sergio Guillermo Pérez Consuegra	Female	skin|skull
urn:catalog:CMC:1451	PreservedSpecimen	Centro de Investigación en Biodiversidad y Conservación, Universidad Autónoma del Estado de Morelos	CMC	1451	Cryptotis mexicanus (Coues, 1877)	Cryptotis mexicanus group	Cryptotis mexicanus	(Coues, 1877)			Animalia	Chordata	Mammalia	Eulipotyphla	Soricidae	Cryptotis	mexicanus		species	22/07/2005	2005	7	22	MX	MEXICO	VERACRUZ		Mesa De La Yerba, 3.4 Km Sw De La Desviación A Mazatepec (Carretera Xalapa-Perote)				1
urn:catalog:UAMI:1455	PreservedSpecimen	Universidad Autónoma Metropolitana, Unidad Iztapalapa	UAMI	1455	Cryptotis mexicanus (Coues, 1877)	Cryptotis mexicanus group	Cryptotis mexicanus	(Coues, 1877)			Animalia	Chordata	Mammalia	Eulipotyphla	Soricidae	Cryptotis	mexicanus		species	30/08/1978	1978	8	30	MX	MEXICO	PUEBLA	Chignautla	Chignautla	19.8026	-97.3917	WGS84	1	B. Vieyra R.	Female	skull|skeleton
urn:catalog:ECO-SC-M:1460	PreservedSpecimen	El Colegio de la Frontera Sur, Unidad San Cristóbal de las Casas	ECO-SC-M	1460	Cryptotis pueblensis Jackson, 1933	Cryptotis parvus group	Cryptotis pueblensis	Jackson, 1933			Animalia	Chordata	Mammalia	Eulipotyphla	Soricidae	Cryptotis	pueblensis		species	06/03/2000	2000	3	6	MX	MEXICO	CHIAPAS	La Independencia	Parque Nacional Lagos De Montebello, 5 Lagos	16.1269	-91.73	WGS84	1	Anna Horvath	Female	skin|skull
urn:catalog:ECO-SC-M:1461	PreservedSpecimen	El Colegio de la Frontera Sur, Unidad San Cristóbal de las Casas	ECO-SC-M	1461	Cryptotis pueblensis Jackson, 1933	Cryptotis parvus group	Cryptotis pueblensis	Jackson, 1933			Animalia	Chordata	Mammalia	Eulipotyphla	Soricidae	Cryptotis	pueblensis		species	23/11/2001	2001	11	23	MX	MEXICO	CHIAPAS		Ejido Nicolás Bravo 2 A 5 Km N; 5 Km E De Mapastepec	15.354	-92.8348	WGS84	1	A. M. A.	Female	skin|skull
urn:catalog:CVULA:1486	PreservedSpecimen	Colección de Vertebrados de la Universidad de Los Andes	CVULA	1486	Cryptotis meridensis (Thomas, 1898)	Cryptotis thomasi group	Cryptotis meridensis	(Thomas, 1898)	Cryptotis meridensis Thomas, 1898		Animalia	Chordata	Mammalia	Eulipotyphla	Soricidae	Cryptotis	meridensis		species					VE	VENEZUELA	MÉRIDA		Cercanías de la Laguna de Mucubají, Páramo de Mucubají	8.7833	-70.8167	WGS84	1
urn:catalog:CVULA:1487	PreservedSpecimen	Colección de Vertebrados de la Universidad de Los Andes	CVULA	1487	Cryptotis meridensis (Thomas, 1898)	Cryptotis thomasi group	Cryptotis meridensis	(Thomas, 1898)	Cryptotis meridensis Thomas, 1898		Animalia	Chordata	Mammalia	Eulipotyphla	Soricidae	Cryptotis	meridensis		species					VE	VENEZUELA	MÉRIDA		Cercanías de la Laguna de Mucubají, Páramo de Mucubají	8.7833	-70.8167	WGS84	1
urn:catalog:CVULA:1488	PreservedSpecimen	Colección de Vertebrados de la Universidad de Los Andes	CVULA	1488	Cryptotis meridensis (Thomas, 1898)	Cryptotis thomasi group	Cryptotis meridensis	(Thomas, 1898)	Cryptotis meridensis Thomas, 1898		Animalia	Chordata	Mammalia	Eulipotyphla	Soricidae	Cryptotis	meridensis		species					VE	VENEZUELA	MÉRIDA		Cercanías de la Laguna de Mucubají, Páramo de Mucubají	8.7833	-70.8167	WGS84	1
urn:catalog:CVULA:1489	PreservedSpecimen	Colección de Vertebrados de la Universidad de Los Andes	CVULA	1489	Cryptotis meridensis (Thomas, 1898)	Cryptotis thomasi group	Cryptotis meridensis	(Thomas, 1898)	Cryptotis meridensis Thomas, 1898		Animalia	Chordata	Mammalia	Eulipotyphla	Soricidae	Cryptotis	meridensis		species					VE	VENEZUELA	MÉRIDA		Cercanías de la Laguna de Mucubají, Páramo de Mucubají	8.7833	-70.8167	WGS84	1
urn:catalog:CVULA:1490	PreservedSpecimen	Colección de Vertebrados de la Universidad de Los Andes	CVULA	1490	Cryptotis meridensis (Thomas, 1898)	Cryptotis thomasi group	Cryptotis meridensis	(Thomas, 1898)	Cryptotis meridensis Thomas, 1898		Animalia	Chordata	Mammalia	Eulipotyphla	Soricidae	Cryptotis	meridensis		species					VE	VENEZUELA	MÉRIDA		Cercanías de la Laguna de Mucubají, Páramo de Mucubají	8.7833	-70.8167	WGS84	1
urn:catalog:CVULA:1491	PreservedSpecimen	Colección de Vertebrados de la Universidad de Los Andes	CVULA	1491	Cryptotis meridensis (Thomas, 1898)	Cryptotis thomasi group	Cryptotis meridensis	(Thomas, 1898)	Cryptotis meridensis Thomas, 1898		Animalia	Chordata	Mammalia	Eulipotyphla	Soricidae	Cryptotis	meridensis		species					VE	VENEZUELA	MÉRIDA		Cercanías de la Laguna de Mucubají, Páramo de Mucubají	8.7833	-70.8167	WGS84	1
urn:catalog:CVULA:1492	PreservedSpecimen	Colección de Vertebrados de la Universidad de Los Andes	CVULA	1492	Cryptotis meridensis (Thomas, 1898)	Cryptotis thomasi group	Cryptotis meridensis	(Thomas, 1898)	Cryptotis meridensis Thomas, 1898		Animalia	Chordata	Mammalia	Eulipotyphla	Soricidae	Cryptotis	meridensis		species					VE	VENEZUELA	MÉRIDA		Cercanías de la Laguna de Mucubají, Páramo de Mucubají	8.7833	-70.8167	WGS84	1
urn:catalog:CVULA:1493	PreservedSpecimen	Colección de Vertebrados de la Universidad de Los Andes	CVULA	1493	Cryptotis meridensis (Thomas, 1898)	Cryptotis thomasi group	Cryptotis meridensis	(Thomas, 1898)	Cryptotis meridensis Thomas, 1898		Animalia	Chordata	Mammalia	Eulipotyphla	Soricidae	Cryptotis	meridensis		species					VE	VENEZUELA	MÉRIDA		Cercanías de la Laguna de Mucubají, Páramo de Mucubají	8.7833	-70.8167	WGS84	1
urn:catalog:CVULA:1494	PreservedSpecimen	Colección de Vertebrados de la Universidad de Los Andes	CVULA	1494	Cryptotis meridensis (Thomas, 1898)	Cryptotis thomasi group	Cryptotis meridensis	(Thomas, 1898)	Cryptotis meridensis Thomas, 1898		Animalia	Chordata	Mammalia	Eulipotyphla	Soricidae	Cryptotis	meridensis		species					VE	VENEZUELA	MÉRIDA		Cercanías de la Laguna de Mucubají, Páramo de Mucubají	8.7833	-70.8167	WGS84	1
urn:catalog:CVULA:1495	PreservedSpecimen	Colección de Vertebrados de la Universidad de Los Andes	CVULA	1495	Cryptotis meridensis (Thomas, 1898)	Cryptotis thomasi group	Cryptotis meridensis	(Thomas, 1898)	Cryptotis meridensis Thomas, 1898		Animalia	Chordata	Mammalia	Eulipotyphla	Soricidae	Cryptotis	meridensis		species					VE	VENEZUELA	MÉRIDA		Cercanías de la Laguna de Mucubají, Páramo de Mucubají	8.7833	-70.8167	WGS84	1
urn:catalog:CVULA:1496	PreservedSpecimen	Colección de Vertebrados de la Universidad de Los Andes	CVULA	1496	Cryptotis meridensis (Thomas, 1898)	Cryptotis thomasi group	Cryptotis meridensis	(Thomas, 1898)	Cryptotis meridensis Thomas, 1898		Animalia	Chordata	Mammalia	Eulipotyphla	Soricidae	Cryptotis	meridensis		species					VE	VENEZUELA	MÉRIDA		Cercanías de la Laguna de Mucubají, Páramo de Mucubají	8.7833	-70.8167	WGS84	1
urn:catalog:ECO-SC-M:1560	PreservedSpecimen	El Colegio de la Frontera Sur, Unidad San Cristóbal de las Casas	ECO-SC-M	1560	Cryptotis pueblensis Jackson, 1933	Cryptotis parvus group	Cryptotis pueblensis	Jackson, 1933			Animalia	Chordata	Mammalia	Eulipotyphla	Soricidae	Cryptotis	pueblensis		species	13/02/2003	2003	2	13	MX	MEXICO			Camino Entre Poblado La Realidad Y Guadalupe Tepeyac				1
urn:catalog:UAMI:1606	PreservedSpecimen	Universidad Autónoma Metropolitana, Unidad Iztapalapa	UAMI	1606	Cryptotis mexicanus (Coues, 1877)	Cryptotis mexicanus group	Cryptotis mexicanus	(Coues, 1877)			Animalia	Chordata	Mammalia	Eulipotyphla	Soricidae	Cryptotis	mexicanus		species	02/10/1978	1978	10	2	MX	MEXICO	PUEBLA	Chignautla	Chignautla	19.8026	-97.3917	WGS84	1	B. Vieyra R.		skull|fluid
urn:catalog:CVULA:1650	PreservedSpecimen	Colección de Vertebrados de la Universidad de Los Andes	CVULA	1650	Cryptotis meridensis (Thomas, 1898)	Cryptotis thomasi group	Cryptotis meridensis	(Thomas, 1898)	Cryptotis meridensis Thomas, 1898		Animalia	Chordata	Mammalia	Eulipotyphla	Soricidae	Cryptotis	meridensis		species					VE	VENEZUELA	MÉRIDA		Cercanías de la Laguna de Mucubají, Páramo de Mucubají	8.7833	-70.8167	WGS84	1
urn:catalog:MHNG:1700.026	PreservedSpecimen	Mammals housed at MHNG, Geneva	MHNG	1700.026	Cryptotis thomasi (Merriam, 1897)	Cryptotis thomasi group	Cryptotis thomasi	(Merriam, 1897)	Cryptotis thomasi		Animalia	Chordata	Mammalia	Eulipotyphla	Soricidae	Cryptotis	thomasi		species					CO	COLOMBIA			Cartago/Departamento del Valle del Cauca				1
urn:catalog:ECO-SC-M:1710	PreservedSpecimen	El Colegio de la Frontera Sur, Unidad San Cristóbal de las Casas	ECO-SC-M	1710	Cryptotis pueblensis Jackson, 1933	Cryptotis parvus group	Cryptotis pueblensis	Jackson, 1933			Animalia	Chordata	Mammalia	Eulipotyphla	Soricidae	Cryptotis	pueblensis		species	20/12/2005	2005	12	20	MX	MEXICO	CHIAPAS	SAN CRISTOBAL DE LAS CASAS	El Colegio de la Frontera Sur. Estacionamiento al lado de Edificio D.	16.7062	-92.6157	WGS84	1	Jorge Bolaños C.
urn:catalog:MECN:1745	PreservedSpecimen	Museo Ecuatoriano de Ciencias Naturales	MECN	1745	Cryptotis osgoodi (Stone, 1914)	Cryptotis thomasi group	Cryptotis osgoodi	(Stone, 1914)			Animalia	Chordata	Mammalia	Eulipotyphla	Soricidae	Cryptotis	osgoodi		species					EC	ECUADOR	TUNGURAHUA		P.N. Llanganates, páramo de Pisayambo, laguna de Pisayambo, 3710 m				1
urn:catalog:MECN:1751	PreservedSpecimen	Museo Ecuatoriano de Ciencias Naturales	MECN	1751	Cryptotis osgoodi (Stone, 1914)	Cryptotis thomasi group	Cryptotis osgoodi	(Stone, 1914)			Animalia	Chordata	Mammalia	Eulipotyphla	Soricidae	Cryptotis	osgoodi		species					EC	ECUADOR	TUNGURAHUA		P.N. Llanganates, páramo de Pisayambo, laguna de Pisayambo, 3710 m				1
urn:catalog:ICN:1752	PreservedSpecimen	Instituto de Ciencias Naturales, Universidad Nacional de Colombia	ICN	1752	Cryptotis thomasi (Merriam, 1897)	Cryptotis thomasi group	Cryptotis thomasi	(Merriam, 1897)	Cryptotis thomasi (Merriam, 1897)		Animalia	Chordata	Mammalia	Eulipotyphla	Soricidae	Cryptotis	thomasi		species	30/07/1950	1950	7	30	CO	COLOMBIA	CUNDINAMARCA		Km. 7 carretera Bogota - La Calera.	4.6957	-73.9914	WGS84	1	Torres B., A.; ICN-Mastozoologia		skin|skull
urn:catalog:MECN:1752	PreservedSpecimen	Museo Ecuatoriano de Ciencias Naturales	MECN	1752	Cryptotis osgoodi (Stone, 1914)	Cryptotis thomasi group	Cryptotis osgoodi	(Stone, 1914)			Animalia	Chordata	Mammalia	Eulipotyphla	Soricidae	Cryptotis	osgoodi		species					EC	ECUADOR	TUNGURAHUA		P.N. Llanganates, páramo de Pisayambo, laguna de Pisayambo, 3710 m				1
urn:catalog:ICN:1753	PreservedSpecimen	Instituto de Ciencias Naturales, Universidad Nacional de Colombia	ICN	1753	Cryptotis thomasi (Merriam, 1897)	Cryptotis thomasi group	Cryptotis thomasi	(Merriam, 1897)	Cryptotis thomasi (Merriam, 1897)		Animalia	Chordata	Mammalia	Eulipotyphla	Soricidae	Cryptotis	thomasi		species					CO	COLOMBIA	CUNDINAMARCA		Antiguo Museo Nacional				1	ICN-Mastozoologia	Female	skin|skull|skeleton
urn:catalog:MECN:1753	PreservedSpecimen	Museo Ecuatoriano de Ciencias Naturales	MECN	1753	Cryptotis osgoodi (Stone, 1914)	Cryptotis thomasi group	Cryptotis osgoodi	(Stone, 1914)			Animalia	Chordata	Mammalia	Eulipotyphla	Soricidae	Cryptotis	osgoodi		species					EC	ECUADOR	TUNGURAHUA		P.N. Llanganates, páramo de Pisayambo, laguna de Pisayambo, 3710 m				1
urn:catalog:CVULA:1762	PreservedSpecimen	Colección de Vertebrados de la Universidad de Los Andes	CVULA	1762	Cryptotis meridensis (Thomas, 1898)	Cryptotis thomasi group	Cryptotis meridensis	(Thomas, 1898)	Cryptotis meridensis Thomas, 1898		Animalia	Chordata	Mammalia	Eulipotyphla	Soricidae	Cryptotis	meridensis		species					VE	VENEZUELA	MÉRIDA		Cercanías de la Laguna de Mucubají, Páramo de Mucubají	8.7833	-70.8167	WGS84	1
urn:catalog:ECO-SC-M:1807	PreservedSpecimen	El Colegio de la Frontera Sur, Unidad San Cristóbal de las Casas	ECO-SC-M	1807	Cryptotis pueblensis Jackson, 1933	Cryptotis parvus group	Cryptotis pueblensis	Jackson, 1933			Animalia	Chordata	Mammalia	Eulipotyphla	Soricidae	Cryptotis	pueblensis		species	15/01/2006	2006	1	15	MX	MEXICO	CHIAPAS	SAN CRISTOBAL DE LAS CASAS	RE Huitepec. Ladera E 2 km NE San Cristóbal de las Casas.	16.7538	-92.6819	WGS84	1	Jorge Bolaños C.	Female	skin|skull
urn:catalog:ECO-SC-M:1808	PreservedSpecimen	El Colegio de la Frontera Sur, Unidad San Cristóbal de las Casas	ECO-SC-M	1808	Cryptotis pueblensis Jackson, 1933	Cryptotis parvus group	Cryptotis pueblensis	Jackson, 1933			Animalia	Chordata	Mammalia	Eulipotyphla	Soricidae	Cryptotis	pueblensis		species	18/10/2006	2006	10	18	MX	MEXICO	CHIAPAS	SAN CRISTOBAL DE LAS CASAS	Rancho Corral De Piedra. 0.5 Km W Ecosur.	16.7367	-92.6383	WGS84	1	Jorge Bolaños C.	Female	skull|fluid
urn:catalog:UAMI:1857	PreservedSpecimen	Universidad Autónoma Metropolitana, Unidad Iztapalapa	UAMI	1857	Cryptotis mexicanus (Coues, 1877)	Cryptotis mexicanus group	Cryptotis mexicanus	(Coues, 1877)	Cryptotis obscurus		Animalia	Chordata	Mammalia	Eulipotyphla	Soricidae	Cryptotis	mexicanus		species	15/02/1979	1979	2	15	MX	MEXICO	PUEBLA	Zacapoaxtla	3 Km S Atacpan	19.8096	-97.5612	WGS84	1	B. Vieyra R.		skull|fluid
urn:catalog:UAMI:1858	PreservedSpecimen	Universidad Autónoma Metropolitana, Unidad Iztapalapa	UAMI	1858	Cryptotis mexicanus (Coues, 1877)	Cryptotis mexicanus group	Cryptotis mexicanus	(Coues, 1877)			Animalia	Chordata	Mammalia	Eulipotyphla	Soricidae	Cryptotis	mexicanus		species	15/02/1979	1979	2	15	MX	MEXICO	PUEBLA	Zacapoaxtla	3 km S Atacpan	19.8096	-97.5612	WGS84	1	B. Vieyra R.		skull|fluid
urn:catalog:CMC:1878	PreservedSpecimen	Centro de Investigación en Biodiversidad y Conservación, Universidad Autónoma del Estado de Morelos	CMC	1878	Cryptotis mexicanus (Coues, 1877)	Cryptotis mexicanus group	Cryptotis mexicanus	(Coues, 1877)			Animalia	Chordata	Mammalia	Eulipotyphla	Soricidae	Cryptotis	mexicanus		species	30/04/2006	2006	4	30	MX	MEXICO	PUEBLA		Alhuaca, 8 Km Ne Vicente Guerrero, 2680 M	18.5605	-97.1676	WGS84	1
urn:catalog:ECO-SC-M:1881	PreservedSpecimen	El Colegio de la Frontera Sur, Unidad San Cristóbal de las Casas	ECO-SC-M	1881	Cryptotis pueblensis Jackson, 1933	Cryptotis parvus group	Cryptotis pueblensis	Jackson, 1933			Animalia	Chordata	Mammalia	Eulipotyphla	Soricidae	Cryptotis	pueblensis		species	04/02/2007	2007	2	4	MX	MEXICO	CHIAPAS	ANGEL ALBINO CORZO	Finca Prusia. 19 km SW Jaltenango	15.7153	-92.7942	WGS84	1	Consuelo Lorenzo M.	Female	skin
urn:catalog:ECO-SC-M:1882	PreservedSpecimen	El Colegio de la Frontera Sur, Unidad San Cristóbal de las Casas	ECO-SC-M	1882	Cryptotis pueblensis Jackson, 1933	Cryptotis parvus group	Cryptotis pueblensis	Jackson, 1933			Animalia	Chordata	Mammalia	Eulipotyphla	Soricidae	Cryptotis	pueblensis		species	05/02/2007	2007	2	5	MX	MEXICO	CHIAPAS	ANGEL ALBINO CORZO	Finca Prusia. 19 km SW Jaltenango	15.7153	-92.7942	WGS84	1	Consuelo Lorenzo M.	Male	skin|skull
urn:catalog:MBUCV:1882	PreservedSpecimen	Museo de Biología de la Universidad Central de Venezuela	MBUCV	1882	Cryptotis meridensis (Thomas, 1898)	Cryptotis thomasi group	Cryptotis meridensis	(Thomas, 1898)			Animalia	Chordata	Mammalia	Eulipotyphla	Soricidae	Cryptotis	meridensis		species					VE	VENEZUELA	MÉRIDA		Laguna Negra, Páramo de Mucubají	8.7833	-70.48	WGS84	1
urn:catalog:MBUCV:1883	PreservedSpecimen	Museo de Biología de la Universidad Central de Venezuela	MBUCV	1883	Cryptotis meridensis (Thomas, 1898)	Cryptotis thomasi group	Cryptotis meridensis	(Thomas, 1898)			Animalia	Chordata	Mammalia	Eulipotyphla	Soricidae	Cryptotis	meridensis		species					VE	VENEZUELA	MÉRIDA		Laguna Negra, Páramo de Mucubají	8.7833	-70.48	WGS84	1
urn:catalog:MBUCV:1884	PreservedSpecimen	Museo de Biología de la Universidad Central de Venezuela	MBUCV	1884	Cryptotis meridensis (Thomas, 1898)	Cryptotis thomasi group	Cryptotis meridensis	(Thomas, 1898)			Animalia	Chordata	Mammalia	Eulipotyphla	Soricidae	Cryptotis	meridensis		species					VE	VENEZUELA	MÉRIDA		Laguna Negra, Páramo de Mucubají	8.7833	-70.48	WGS84	1
urn:catalog:MBUCV:1885	PreservedSpecimen	Museo de Biología de la Universidad Central de Venezuela	MBUCV	1885	Cryptotis meridensis (Thomas, 1898)	Cryptotis thomasi group	Cryptotis meridensis	(Thomas, 1898)			Animalia	Chordata	Mammalia	Eulipotyphla	Soricidae	Cryptotis	meridensis		species					VE	VENEZUELA	MÉRIDA		Laguna Negra, Páramo de Mucubají	8.7833	-70.48	WGS84	1
urn:catalog:TCWC:1927	PreservedSpecimen	Texas Cooperative Wildlife Collections, Texas A & M University	TCWC	1927	Cryptotis alticola (Merriam, 1895)	Cryptotis goldmani group	Cryptotis alticola	(Merriam, 1895)			Animalia	Chordata	Mammalia	Eulipotyphla	Soricidae	Cryptotis	alticola		species	30/06/1941	1941	6	30	MX	MEXICO			45 Km Ese México City, Monte Frío	19.2783	-98.7406	WGS84	1	Davis, W.B.		fluid
urn:catalog:NHMUK:1939.1523	PreservedSpecimen	Natural History Museum UK	NHMUK	1939.1523	Cryptotis						Animalia	Chordata	Mammalia	Eulipotyphla	Soricidae	Cryptotis			genus	1897-01-24	1897	1	24	VE	VENEZUELA	MÉRIDA						1	S Briceno	Male	skin|skull|skeleton
urn:catalog:NHMUK:1954.26	PreservedSpecimen	Natural History Museum UK	NHMUK	1954.26	Cryptotis equatoris (Thomas, 1912)	Cryptotis thomasi group	Cryptotis equatoris	(Thomas, 1912)			Animalia	Chordata	Mammalia	Eulipotyphla	Soricidae	Cryptotis	equatoris		species	27/03/1938	1938	3	27	EC	ECUADOR	PICHINCHA		Mount Pichincha; 12000'.				1	C S. Webb, E Olalla		skull
urn:catalog:NHMUK:1954.261	PreservedSpecimen	Natural History Museum UK	NHMUK	1954.261	Cryptotis equatoris (Thomas, 1912)	Cryptotis thomasi group	Cryptotis equatoris	(Thomas, 1912)			Animalia	Chordata	Mammalia	Eulipotyphla	Soricidae	Cryptotis	equatoris		species	04/04/1938	1938	4	4	EC	ECUADOR	PICHINCHA		Mount Pichincha; 13000'				1	C S. Webb, E Olalla		skull
urn:catalog:NHMUK:1954.262	PreservedSpecimen	Natural History Museum UK	NHMUK	1954.262	Cryptotis equatoris (Thomas, 1912)	Cryptotis thomasi group	Cryptotis equatoris	(Thomas, 1912)			Animalia	Chordata	Mammalia	Eulipotyphla	Soricidae	Cryptotis	equatoris		species	28/03/1938	1938	3	28	EC	ECUADOR	PICHINCHA		Mount Pichincha; 13000'				1	C S. Webb, E Olalla		skull partial
urn:catalog:NHMUK:1954.263	PreservedSpecimen	Natural History Museum UK	NHMUK	1954.263	Cryptotis equatoris (Thomas, 1912)	Cryptotis thomasi group	Cryptotis equatoris	(Thomas, 1912)			Animalia	Chordata	Mammalia	Eulipotyphla	Soricidae	Cryptotis	equatoris		species	03/04/1938	1938	4	3	EC	ECUADOR	PICHINCHA		Mount Pichincha; 12000'.				1	C S. Webb, E Olalla		skull partial
urn:catalog:NHMUK:1954.264	PreservedSpecimen	Natural History Museum UK	NHMUK	1954.264	Cryptotis equatoris (Thomas, 1912)	Cryptotis thomasi group	Cryptotis equatoris	(Thomas, 1912)			Animalia	Chordata	Mammalia	Eulipotyphla	Soricidae	Cryptotis	equatoris		species	25/03/1938	1938	3	25	EC	ECUADOR	PICHINCHA		Mount Pichincha; 12000'.				1	C S. Webb, E Olalla		skull partial
urn:catalog:IIB-UV:1957	PreservedSpecimen	Instituto de Investigaciones Biológicas, Universidad Veracruzana	IIB-UV	1957	Cryptotis mexicanus (Coues, 1877)	Cryptotis mexicanus group	Cryptotis mexicanus	(Coues, 1877)			Animalia	Chordata	Mammalia	Eulipotyphla	Soricidae	Cryptotis	mexicanus		species	15/11/1994	1994	11	15	MX	MEXICO	VERACRUZ		3 km W 1 km N Zongolica	19.5592	-97.0135	WGS84	1	J. Diaz. A.	Female	skin|skull|skeleton
urn:catalog:NHMUK:1965.3881	PreservedSpecimen	Natural History Museum UK	NHMUK	1965.3881	Cryptotis mayensis (Merriam, 1901)	Cryptotis nigrescens group	Cryptotis mayensis	(Merriam, 1901)			Animalia	Chordata	Mammalia	Eulipotyphla	Soricidae	Cryptotis	mayensis		species	15/07/1965	1965	7	15	BZ	BELIZE	CAYO		Baking Pot, British Honduras, currently Belize	17.2031	-89.0194	WGS84	1	Dr R. H. Disney		skin|skull
urn:catalog:NHMUK:1966.2333	PreservedSpecimen	Natural History Museum UK	NHMUK	1966.2333	Cryptotis mayensis (Merriam, 1901)	Cryptotis nigrescens group	Cryptotis mayensis	(Merriam, 1901)			Animalia	Chordata	Mammalia	Eulipotyphla	Soricidae	Cryptotis	mayensis		species	26/06/1965	1965	6	26	BZ	BELIZE			Central Farm, British Honduras, currently Belize				1	Dr R. H. Disney	Female	skin|skull|skeleton
urn:catalog:NHMUK:1978.1049	PreservedSpecimen	Natural History Museum UK	NHMUK	1978.1049	Cryptotis				Cryptotis thomasi equatoris		Animalia	Chordata	Mammalia	Eulipotyphla	Soricidae	Cryptotis			genus	04/07/1976	1976	7	4	EC	ECUADOR			Ecuador | Paramo Tio Pullo	-0.6581	-78.5897	WGS84	1	R E. Stebbings, Anthony M. Hutson		bone fragments
urn:catalog:NHMUK:1982.722	PreservedSpecimen	Natural History Museum UK	NHMUK	1982.722	Cryptotis montivagus (Anthony, 1921)	Cryptotis thomasi group	Cryptotis montivagus	(Anthony, 1921)			Animalia	Chordata	Mammalia	Eulipotyphla	Soricidae	Cryptotis	montivagus		species	16/08/1981	1981	8	16	EC	ECUADOR			Toreadora, Las Cajas				1
urn:catalog:NHMUK:1982.723	PreservedSpecimen	Natural History Museum UK	NHMUK	1982.723	Cryptotis montivagus (Anthony, 1921)	Cryptotis thomasi group	Cryptotis montivagus	(Anthony, 1921)			Animalia	Chordata	Mammalia	Eulipotyphla	Soricidae	Cryptotis	montivagus		species	20/08/1981	1981	8	20	EC	ECUADOR			Toreadora, Las Cajas				1		Female
urn:catalog:NHMUK:1984.385	PreservedSpecimen	Natural History Museum UK	NHMUK	1984.385	Cryptotis montivagus (Anthony, 1921)	Cryptotis thomasi group	Cryptotis montivagus	(Anthony, 1921)			Animalia	Chordata	Mammalia	Eulipotyphla	Soricidae	Cryptotis	montivagus		species	27/08/1983	1983	8	27	EC	ECUADOR	AZUAY		El Cajas				1	A Barnett		skin|skull|skeleton
urn:catalog:NHMUK:1984.386	PreservedSpecimen	Natural History Museum UK	NHMUK	1984.386	Cryptotis montivagus (Anthony, 1921)	Cryptotis thomasi group	Cryptotis montivagus	(Anthony, 1921)			Animalia	Chordata	Mammalia	Eulipotyphla	Soricidae	Cryptotis	montivagus		species	29/08/1983	1983	8	29	EC	ECUADOR	AZUAY		El Cajas				1	A Barnett		skull|skeleton
urn:catalog:NHMUK:1984.387	PreservedSpecimen	Natural History Museum UK	NHMUK	1984.387	Cryptotis montivagus (Anthony, 1921)	Cryptotis thomasi group	Cryptotis montivagus	(Anthony, 1921)			Animalia	Chordata	Mammalia	Eulipotyphla	Soricidae	Cryptotis	montivagus		species	30/08/1983	1983	8	30	EC	ECUADOR	AZUAY		El Cajas				1	A Barnett		skull|skeleton
urn:catalog:NHMUK:1984.388	PreservedSpecimen	Natural History Museum UK	NHMUK	1984.388	Cryptotis montivagus (Anthony, 1921)	Cryptotis thomasi group	Cryptotis montivagus	(Anthony, 1921)			Animalia	Chordata	Mammalia	Eulipotyphla	Soricidae	Cryptotis	montivagus		species	29/08/1983	1983	8	29	EC	ECUADOR	AZUAY		Chirimanchi, El Cajas				1	A Barnett		skull
urn:catalog:NHMUK:1984.389	PreservedSpecimen	Natural History Museum UK	NHMUK	1984.389	Cryptotis montivagus (Anthony, 1921)	Cryptotis thomasi group	Cryptotis montivagus	(Anthony, 1921)			Animalia	Chordata	Mammalia	Eulipotyphla	Soricidae	Cryptotis	montivagus		species	29/08/1983	1983	8	29	EC	ECUADOR	AZUAY		Chirimanchi, El Cajas				1	A Barnett		skull
urn:catalog:NHMUK:1987.917	PreservedSpecimen	Natural History Museum UK	NHMUK	1987.917	Cryptotis montivagus (Anthony, 1921)	Cryptotis thomasi group	Cryptotis montivagus	(Anthony, 1921)			Animalia	Chordata	Mammalia	Eulipotyphla	Soricidae	Cryptotis	montivagus		species	1894-07-27	1894	7	27	EC	ECUADOR	AZUAY		Las Cajas				1	A Barnett		skull
urn:catalog:NHMUK:1987.918	PreservedSpecimen	Natural History Museum UK	NHMUK	1987.918	Cryptotis montivagus (Anthony, 1921)	Cryptotis thomasi group	Cryptotis montivagus	(Anthony, 1921)			Animalia	Chordata	Mammalia	Eulipotyphla	Soricidae	Cryptotis	montivagus		species	1894-07-27	1894	7	27	EC	ECUADOR	AZUAY		Las Cajas				1	A Barnett		skull
urn:catalog:NHMUK:1987.919	PreservedSpecimen	Natural History Museum UK	NHMUK	1987.919	Cryptotis montivagus (Anthony, 1921)	Cryptotis thomasi group	Cryptotis montivagus	(Anthony, 1921)			Animalia	Chordata	Mammalia	Eulipotyphla	Soricidae	Cryptotis	montivagus		species	1894-07-28	1894	7	28	EC	ECUADOR	AZUAY		Lake Luspa				1	A Barnett		skull
urn:catalog:ENCB:2005	PreservedSpecimen	Escuela Nacional de Ciencias Biológicas, Instituto Politécnico Nacional	ENCB	2005	Cryptotis						Animalia	Chordata	Mammalia	Eulipotyphla	Soricidae	Cryptotis			genus	26/10/1965	1965	10	26	MX	MEXICO	OAXACA	SAN MATEO RIO HONDO	1 Km S San Juan Citlaltepetl	16.0181	-96.5311	WGS84	1	T. ALVAREZ	Male
urn:catalog:NHMUK:2008.463	PreservedSpecimen	Natural History Museum UK	NHMUK	2008.463	Cryptotis meridensis (Thomas, 1898)	Cryptotis thomasi group	Cryptotis meridensis	(Thomas, 1898)			Animalia	Chordata	Mammalia	Eulipotyphla	Soricidae	Cryptotis	meridensis		species					VE	VENEZUELA	MÉRIDA						1	S Briceno	Female	skin|skull|skeleton
urn:catalog:NHMUK:2008.464	PreservedSpecimen	Natural History Museum UK	NHMUK	2008.464	Cryptotis thomasi (Merriam, 1897)	Cryptotis thomasi group	Cryptotis thomasi	(Merriam, 1897)			Animalia	Chordata	Mammalia	Eulipotyphla	Soricidae	Cryptotis	thomasi		species					CO	COLOMBIA	CUNDINAMARCA	BOGOTÁ	Bogotá	4.7035	-74.0163	WGS84	1
urn:catalog:CZRMA:2019	PreservedSpecimen	Colección Zoológica Regional Mammalia, Instituto de Historia Natural y Ecología	CZRMA	2019	Cryptotis goodwini Jackson, 1933	Cryptotis goodwini group	Cryptotis goodwini	Jackson, 1933			Animalia	Chordata	Mammalia	Eulipotyphla	Soricidae	Cryptotis	goodwini		species	12/06/2002	2002	6	12	MX	MEXICO	CHIAPAS	Motozintla	Motozintla ,Ejido Libertad Calera	15.248	-92.345	WGS84	1		Female	fluid
urn:catalog:ECO-SC-M:2051	PreservedSpecimen	El Colegio de la Frontera Sur, Unidad San Cristóbal de las Casas	ECO-SC-M	2051	Cryptotis griseoventris Jackson, 1933	Cryptotis goodwini group	Cryptotis griseoventris	Jackson, 1933			Animalia	Chordata	Mammalia	Eulipotyphla	Soricidae	Cryptotis	griseoventris		species	11/07/2008	2008	7	11	MX	MEXICO	CHIAPAS	CHAMULA	Cerro Tzontehuitz. 11 Km Ne San Cristóbal De Las Casas.	16.8192	-92.5806	WGS84	1	Consuelo Lorenzo M.	Female	skin|skull
urn:catalog:ECO-SC-M:2083	PreservedSpecimen	El Colegio de la Frontera Sur, Unidad San Cristóbal de las Casas	ECO-SC-M	2083	Cryptotis mayensis (Merriam, 1901)	Cryptotis nigrescens group	Cryptotis mayensis	(Merriam, 1901)			Animalia	Chordata	Mammalia	Eulipotyphla	Soricidae	Cryptotis	mayensis		species	29/10/2008	2008	10	29	MX	MEXICO	QUINTANA ROO	Lázaro Cárdenas	Reserva El Edén. 25 km NE Leona Vicario.	21.2167	-87.1833	WGS84	1	Jorge Bolaños C.	Female	skin|skull
urn:catalog:ACUNHC:2104	PreservedSpecimen	Abilene Christian University	ACUNHC	2104	Cryptotis montivagus (Anthony, 1921)	Cryptotis thomasi group	Cryptotis montivagus	(Anthony, 1921)			Animalia	Chordata	Mammalia	Eulipotyphla	Soricidae	Cryptotis	montivagus		species	07/08/2018	2018	8	7	EC	ECUADOR	AZUAY	Girón	Quimsacocha National Recreation Area	-3.0597	-79.2339	WGS84	1
urn:catalog:ECO-SC-M:2109	PreservedSpecimen	El Colegio de la Frontera Sur, Unidad San Cristóbal de las Casas	ECO-SC-M	2109	Cryptotis merriami Choate, 1970	Cryptotis nigrescens group	Cryptotis merriami	Choate, 1970	Cryptotis parva		Animalia	Chordata	Mammalia	Eulipotyphla	Soricidae	Cryptotis	merriami		species	29/09/2008	2008	9	29	MX	MEXICO	CHIAPAS	Ocozocoautla de Espinosa	Cerro Brujo. 6 km N Nuevo Simojovel	16.574	-93.384	WGS84	1
urn:catalog:ECO-SC-M:2110	PreservedSpecimen	El Colegio de la Frontera Sur, Unidad San Cristóbal de las Casas	ECO-SC-M	2110	Cryptotis pueblensis Jackson, 1933	Cryptotis parvus group	Cryptotis pueblensis	Jackson, 1933	Cryptotis parva		Animalia	Chordata	Mammalia	Eulipotyphla	Soricidae	Cryptotis	pueblensis		species	29/09/2008	2008	9	29	MX	MEXICO	CHIAPAS	Ocozocoautla de Espinosa	Cerro Brujo. 6 km N Nuevo Simojovel	16.574	-93.384	WGS84	1
urn:catalog:ACUNHC:2126	PreservedSpecimen	Abilene Christian University	ACUNHC	2126	Cryptotis						Animalia	Chordata	Mammalia	Eulipotyphla	Soricidae	Cryptotis			genus	03/08/2018	2018	8	3	EC	ECUADOR	AZUAY	Girón	Quimsacocha National Recreation Area	-3.0597	-79.2339	WGS84	1
urn:catalog:ACUNHC:2127	PreservedSpecimen	Abilene Christian University	ACUNHC	2127	Cryptotis						Animalia	Chordata	Mammalia	Eulipotyphla	Soricidae	Cryptotis			genus	03/08/2018	2018	8	3	EC	ECUADOR	AZUAY	Girón	Quimsacocha National Recreation Area	-3.0597	-79.2339	WGS84	1
urn:catalog:ACUNHC:2128	PreservedSpecimen	Abilene Christian University	ACUNHC	2128	Cryptotis						Animalia	Chordata	Mammalia	Eulipotyphla	Soricidae	Cryptotis			genus	03/08/2018	2018	8	3	EC	ECUADOR	AZUAY	Girón	Quimsacocha National Recreation Area	-3.0597	-79.2339	WGS84	1
urn:catalog:ACUNHC:2129	PreservedSpecimen	Abilene Christian University	ACUNHC	2129	Cryptotis						Animalia	Chordata	Mammalia	Eulipotyphla	Soricidae	Cryptotis			genus	03/08/2018	2018	8	3	EC	ECUADOR	AZUAY	Girón	Quimsacocha National Recreation Area	-3.0597	-79.2339	WGS84	1
urn:catalog:ACUNHC:2130	PreservedSpecimen	Abilene Christian University	ACUNHC	2130	Cryptotis						Animalia	Chordata	Mammalia	Eulipotyphla	Soricidae	Cryptotis			genus	03/08/2018	2018	8	3	EC	ECUADOR	AZUAY	Girón	Quimsacocha National Recreation Area	-3.0597	-79.2339	WGS84	1
urn:catalog:ACUNHC:2131	PreservedSpecimen	Abilene Christian University	ACUNHC	2131	Cryptotis						Animalia	Chordata	Mammalia	Eulipotyphla	Soricidae	Cryptotis			genus	03/08/2018	2018	8	3	EC	ECUADOR	AZUAY	Girón	Quimsacocha National Recreation Area	-3.0597	-79.2339	WGS84	1
urn:catalog:ACUNHC:2132	PreservedSpecimen	Abilene Christian University	ACUNHC	2132	Cryptotis						Animalia	Chordata	Mammalia	Eulipotyphla	Soricidae	Cryptotis			genus	03/08/2018	2018	8	3	EC	ECUADOR	AZUAY	Girón	Quimsacocha National Recreation Area	-3.0597	-79.2339	WGS84	1
urn:catalog:ACUNHC:2133	PreservedSpecimen	Abilene Christian University	ACUNHC	2133	Cryptotis						Animalia	Chordata	Mammalia	Eulipotyphla	Soricidae	Cryptotis			genus	03/08/2018	2018	8	3	EC	ECUADOR	AZUAY	Girón	Quimsacocha National Recreation Area	-3.0597	-79.2339	WGS84	1
urn:catalog:ACUNHC:2134	PreservedSpecimen	Abilene Christian University	ACUNHC	2134	Cryptotis						Animalia	Chordata	Mammalia	Eulipotyphla	Soricidae	Cryptotis			genus	03/08/2018	2018	8	3	EC	ECUADOR	AZUAY	Girón	Quimsacocha National Recreation Area	-3.0597	-79.2339	WGS84	1
urn:catalog:ACUNHC:2135	PreservedSpecimen	Abilene Christian University	ACUNHC	2135	Cryptotis						Animalia	Chordata	Mammalia	Eulipotyphla	Soricidae	Cryptotis			genus	03/08/2018	2018	8	3	EC	ECUADOR	AZUAY	Girón	Quimsacocha National Recreation Area	-3.0597	-79.2339	WGS84	1
urn:catalog:ACUNHC:2136	PreservedSpecimen	Abilene Christian University	ACUNHC	2136	Cryptotis						Animalia	Chordata	Mammalia	Eulipotyphla	Soricidae	Cryptotis			genus	03/08/2018	2018	8	3	EC	ECUADOR	AZUAY	Girón	Quimsacocha National Recreation Area	-3.0597	-79.2339	WGS84	1
urn:catalog:ACUNHC:2137	PreservedSpecimen	Abilene Christian University	ACUNHC	2137	Cryptotis						Animalia	Chordata	Mammalia	Eulipotyphla	Soricidae	Cryptotis			genus	03/08/2018	2018	8	3	EC	ECUADOR	AZUAY	Girón	Quimsacocha National Recreation Area	-3.0597	-79.2339	WGS84	1
urn:catalog:ACUNHC:2138	PreservedSpecimen	Abilene Christian University	ACUNHC	2138	Cryptotis						Animalia	Chordata	Mammalia	Eulipotyphla	Soricidae	Cryptotis			genus	03/08/2018	2018	8	3	EC	ECUADOR	AZUAY	Girón	Quimsacocha National Recreation Area	-3.0597	-79.2339	WGS84	1
urn:catalog:OAXMA:2152	PreservedSpecimen	Centro Interdisciplinario de Investigación para el Desarrollo Integral Regional, Unidad Oaxaca, Instituto Politécnico Nacional	OAXMA	2152	Cryptotis mexicanus (Coues, 1877)	Cryptotis mexicanus group	Cryptotis mexicanus	(Coues, 1877)			Animalia	Chordata	Mammalia	Eulipotyphla	Soricidae	Cryptotis	mexicanus		species					MX	MEXICO	OAXACA		Xineda, Cuajimoloyas				1
urn:catalog:USNM:2159	PreservedSpecimen	National Museum of Natural History, Smithsonian Institution	USNM	2159	Cryptotis berlandieri (Baird, 1858)	Cryptotis parvus group	Cryptotis berlandieri	(Baird, 1857)	Cryptotis parvus berlandieri	Lectotype	Animalia	Chordata	Mammalia	Eulipotyphla	Soricidae	Cryptotis	berlandieri		species					MX	MEXICO	TAMAULIPAS		Matamoros, vicinity of	25.8389	-97.5042	WGS84	1	Berlandier, J. L.	Male	skull|fluid
urn:catalog:USNM:2160	PreservedSpecimen	National Museum of Natural History, Smithsonian Institution	USNM	2160	Cryptotis berlandieri (Baird, 1858)	Cryptotis parvus group	Cryptotis berlandieri	(Baird, 1857)	Cryptotis parvus berlandieri		Animalia	Chordata	Mammalia	Eulipotyphla	Soricidae	Cryptotis	berlandieri		species					MX	MEXICO	TAMAULIPAS		Matamoras	25.8389	-97.5042	WGS84	1	Berlandier, J. L.	Female	skull|fluid
urn:catalog:MECN:2174	PreservedSpecimen	Museo Ecuatoriano de Ciencias Naturales	MECN	2174	Cryptotis equatoris (Thomas, 1912)	Cryptotis thomasi group	Cryptotis equatoris	(Thomas, 1912)			Animalia	Chordata	Mammalia	Eulipotyphla	Soricidae	Cryptotis	equatoris		species					EC	ECUADOR	PICHINCHA		Estación La Favorita, Chiriboga, 1800 m	-0.2145	-78.7826	WGS84	1
urn:catalog:ECO-SC-M:2177	PreservedSpecimen	El Colegio de la Frontera Sur, Unidad San Cristóbal de las Casas	ECO-SC-M	2177	Cryptotis griseoventris Jackson, 1933	Cryptotis goodwini group	Cryptotis griseoventris	Jackson, 1933			Animalia	Chordata	Mammalia	Eulipotyphla	Soricidae	Cryptotis	griseoventris		species	30/08/2009	2009	8	30	MX	MEXICO	CHIAPAS	SAN CRISTOBAL DE LAS CASAS	Parque Educativo San José, Brecha Corta Fuego	16.7204	-92.7014	WGS84	1	Jorge Bolaños C.	Male	skin|skull|skeleton
urn:catalog:ECO-SC-M:2178	PreservedSpecimen	El Colegio de la Frontera Sur, Unidad San Cristóbal de las Casas	ECO-SC-M	2178	Cryptotis griseoventris Jackson, 1933	Cryptotis goodwini group	Cryptotis griseoventris	Jackson, 1933			Animalia	Chordata	Mammalia	Eulipotyphla	Soricidae	Cryptotis	griseoventris		species	30/08/2009	2009	8	30	MX	MEXICO	CHIAPAS	SAN CRISTOBAL DE LAS CASAS	Parque Educativo San José, Brecha Corta Fuego	16.7204	-92.7014	WGS84	1	Jorge Bolaños C.	Female	skin|skull|skeleton
urn:catalog:ECO-SC-M:2179	PreservedSpecimen	El Colegio de la Frontera Sur, Unidad San Cristóbal de las Casas	ECO-SC-M	2179	Cryptotis griseoventris Jackson, 1933	Cryptotis goodwini group	Cryptotis griseoventris	Jackson, 1933			Animalia	Chordata	Mammalia	Eulipotyphla	Soricidae	Cryptotis	griseoventris		species	30/08/2009	2009	8	30	MX	MEXICO	CHIAPAS	SAN CRISTOBAL DE LAS CASAS	Parque Educativo San José, Brecha Corta Fuego	16.7204	-92.7014	WGS84	1	Jorge Bolaños C.	Female	skin|skull|skeleton
urn:catalog:ECO-SC-M:2180	PreservedSpecimen	El Colegio de la Frontera Sur, Unidad San Cristóbal de las Casas	ECO-SC-M	2180	Cryptotis griseoventris Jackson, 1933	Cryptotis goodwini group	Cryptotis griseoventris	Jackson, 1933			Animalia	Chordata	Mammalia	Eulipotyphla	Soricidae	Cryptotis	griseoventris		species	30/08/2009	2009	8	30	MX	MEXICO	CHIAPAS	SAN CRISTOBAL DE LAS CASAS	Parque Educativo San José, Brecha Corta Fuego	16.7204	-92.7014	WGS84	1	Jorge Bolaños C.	Female	skin|skull|skeleton
urn:catalog:ECO-SC-M:2181	PreservedSpecimen	El Colegio de la Frontera Sur, Unidad San Cristóbal de las Casas	ECO-SC-M	2181	Cryptotis griseoventris Jackson, 1933	Cryptotis goodwini group	Cryptotis griseoventris	Jackson, 1933			Animalia	Chordata	Mammalia	Eulipotyphla	Soricidae	Cryptotis	griseoventris		species	30/08/2009	2009	8	30	MX	MEXICO	CHIAPAS	SAN CRISTOBAL DE LAS CASAS	Parque Educativo San José, Brecha Corta Fuego	16.7204	-92.7014	WGS84	1	Jorge Bolaños C.		skin|skull
urn:catalog:ENCB:2208	PreservedSpecimen	Escuela Nacional de Ciencias Biológicas, Instituto Politécnico Nacional	ENCB	2208	Cryptotis						Animalia	Chordata	Mammalia	Eulipotyphla	Soricidae	Cryptotis			genus	15/01/1966	1966	1	15	MX	MEXICO	ESTADO DE MEXICO		Tlapacoya	19.2869	-98.9094	WGS84	1	A. Ocaña M.	Male	skin|skull
urn:catalog:IIB-UV:2231	PreservedSpecimen	Instituto de Investigaciones Biológicas, Universidad Veracruzana	IIB-UV	2231	Cryptotis pueblensis Jackson, 1933	Cryptotis parvus group	Cryptotis pueblensis	Jackson, 1933			Animalia	Chordata	Mammalia	Eulipotyphla	Soricidae	Cryptotis	pueblensis		species					MX	MEXICO	VERACRUZ		Los Tuxtlas				1
urn:catalog:OAXMA:2242	PreservedSpecimen	Centro Interdisciplinario de Investigación para el Desarrollo Integral Regional, Unidad Oaxaca, Instituto Politécnico Nacional	OAXMA	2242	Cryptotis mexicanus (Coues, 1877)	Cryptotis mexicanus group	Cryptotis mexicanus	(Coues, 1877)			Animalia	Chordata	Mammalia	Eulipotyphla	Soricidae	Cryptotis	mexicanus		species					MX	MEXICO	OAXACA	SAN JUAN JUQUILA VIJANOS	Tarántulas, 3.31 Km SE San Juan Juquila Vijanos	17.3316	-96.2856	WGS84	1
urn:catalog:UAMI:2263	PreservedSpecimen	Universidad Autónoma Metropolitana, Unidad Iztapalapa	UAMI	2263	Cryptotis pueblensis Jackson, 1933	Cryptotis parvus group	Cryptotis pueblensis	Jackson, 1933			Animalia	Chordata	Mammalia	Eulipotyphla	Soricidae	Cryptotis	pueblensis		species	23/07/1979	1979	7	23	MX	MEXICO	PUEBLA	San José Acateno	4 Km W San José Acateno	20.1288	-97.2236	WGS84	1	B. Vieyra R.		skin|skull|skeleton
urn:catalog:IIB-UV:2279	PreservedSpecimen	Instituto de Investigaciones Biológicas, Universidad Veracruzana	IIB-UV	2279	Cryptotis mexicanus (Coues, 1877)	Cryptotis mexicanus group	Cryptotis mexicanus	(Coues, 1877)			Animalia	Chordata	Mammalia	Eulipotyphla	Soricidae	Cryptotis	mexicanus		species	07/12/1995	1995	12	7	MX	MEXICO	VERACRUZ		13 Km N Jilotepec	19.6537	-96.9496	WGS84	1	J. Diaz. A.	Male	skin|skull|skeleton
urn:catalog:IIB-UV:2280	PreservedSpecimen	Instituto de Investigaciones Biológicas, Universidad Veracruzana	IIB-UV	2280	Cryptotis mexicanus (Coues, 1877)	Cryptotis mexicanus group	Cryptotis mexicanus	(Coues, 1877)			Animalia	Chordata	Mammalia	Eulipotyphla	Soricidae	Cryptotis	mexicanus		species	17/11/1994	1994	11	17	MX	MEXICO	VERACRUZ		1 km W Naolinco	19.6533	-96.8791	WGS84	1	A. González C.		skull
urn:catalog:IIB-UV:2281	PreservedSpecimen	Instituto de Investigaciones Biológicas, Universidad Veracruzana	IIB-UV	2281	Cryptotis mexicanus (Coues, 1877)	Cryptotis mexicanus group	Cryptotis mexicanus	(Coues, 1877)			Animalia	Chordata	Mammalia	Eulipotyphla	Soricidae	Cryptotis	mexicanus		species	13/11/1994	1994	11	13	MX	MEXICO	VERACRUZ		Zongolica				1	A. González C.		skull
urn:catalog:QCAZ:2305	PreservedSpecimen	Museo de Zoología de la Pontificia Universidad Católica del Ecuador	QCAZ	2305	Cryptotis osgoodi (Stone, 1914)	Cryptotis thomasi group	Cryptotis osgoodi	(Stone, 1914)			Animalia	Chordata	Mammalia	Eulipotyphla	Soricidae	Cryptotis	osgoodi		species					EC	ECUADOR	NAPO		Río Oyacachi, 2550 m	-0.3702	-78.0794	WGS84	1
urn:catalog:QCAZ:2309	PreservedSpecimen	Museo de Zoología de la Pontificia Universidad Católica del Ecuador	QCAZ	2309	Cryptotis niausa Moreno-Cárdenas & Albuja, 2014	Cryptotis thomasi group	Cryptotis niausa	Moreno-Cárdenas and Albuja, 2014			Animalia	Chordata	Mammalia	Eulipotyphla	Soricidae	Cryptotis	niausa		species	17/05/1997	1997	5	17	EC	ECUADOR	CARCHI		Lagunas de “El Voladero”, 3700 msnm				1	Jaime Costales	Male	skull
urn:catalog:QCAZ:2310	PreservedSpecimen	Museo de Zoología de la Pontificia Universidad Católica del Ecuador	QCAZ	2310	Cryptotis osgoodi (Stone, 1914)	Cryptotis thomasi group	Cryptotis osgoodi	(Stone, 1914)			Animalia	Chordata	Mammalia	Eulipotyphla	Soricidae	Cryptotis	osgoodi		species	18/02/1996	1996	2	18	EC	ECUADOR	PICHINCHA		Pasochoa, 3400 m				1	Santiago Espinosa
urn:catalog:QCAZ:2318	PreservedSpecimen	Museo de Zoología de la Pontificia Universidad Católica del Ecuador	QCAZ	2318	Cryptotis osgoodi (Stone, 1914)	Cryptotis thomasi group	Cryptotis osgoodi	(Stone, 1914)			Animalia	Chordata	Mammalia	Eulipotyphla	Soricidae	Cryptotis	osgoodi		species	18/02/1996	1996	2	18	EC	ECUADOR	PICHINCHA		Alrededores de Quito, 2816 m				1	A. Robalino		skull
urn:catalog:OAXMA:2322	PreservedSpecimen	Centro Interdisciplinario de Investigación para el Desarrollo Integral Regional, Unidad Oaxaca, Instituto Politécnico Nacional	OAXMA	2322	Cryptotis magnus (Merriam, 1895)	Cryptotis mexicanus group	Cryptotis magnus	(Merriam, 1895)			Animalia	Chordata	Mammalia	Eulipotyphla	Soricidae	Cryptotis	magnus		species	05/04/2000	2000	4	5	MX	MEXICO	OAXACA	SAN JUAN JUQUILA VIJANOS	Tarántulas, 3.31 Km SE San Juan Juquila Vijanos	17.3316	-96.2856	WGS84	1	M. A. Briones-Salas	Male	skin|skull
urn:catalog:OAXMA:2323	PreservedSpecimen	Centro Interdisciplinario de Investigación para el Desarrollo Integral Regional, Unidad Oaxaca, Instituto Politécnico Nacional	OAXMA	2323	Cryptotis magnus (Merriam, 1895)	Cryptotis mexicanus group	Cryptotis magnus	(Merriam, 1895)			Animalia	Chordata	Mammalia	Eulipotyphla	Soricidae	Cryptotis	magnus		species	05/04/2000	2000	4	5	MX	MEXICO	OAXACA	SAN JUAN JUQUILA VIJANOS	Tarántulas, 3.31 Km SE San Juan Juquila Vijanos	17.3316	-96.2856	WGS84	1	M. A. Briones-Salas	Male	skin|skull
urn:catalog:IIB-UV:2338	PreservedSpecimen	Instituto de Investigaciones Biológicas, Universidad Veracruzana	IIB-UV	2338	Cryptotis pueblensis Jackson, 1933	Cryptotis parvus group	Cryptotis pueblensis	Jackson, 1933			Animalia	Chordata	Mammalia	Eulipotyphla	Soricidae	Cryptotis	pueblensis		species	07/10/1986	1986	10	7	MX	MEXICO	VERACRUZ		Xalapa, Las Animas				1	A. González C.		skull
urn:catalog:CVULA:2352	PreservedSpecimen	Colección de Vertebrados de la Universidad de Los Andes	CVULA	2352	Cryptotis meridensis (Thomas, 1898)	Cryptotis thomasi group	Cryptotis meridensis	(Thomas, 1898)	Cryptotis meridensis Thomas, 1898		Animalia	Chordata	Mammalia	Eulipotyphla	Soricidae	Cryptotis	meridensis		species					VE	VENEZUELA	MÉRIDA		NE of Laguna Brava, Páramo de Mariño, 7 km W Tovar	8.3	-71.8167	WGS84	1
urn:catalog:OAXMA:2354	PreservedSpecimen	Centro Interdisciplinario de Investigación para el Desarrollo Integral Regional, Unidad Oaxaca, Instituto Politécnico Nacional	OAXMA	2354	Cryptotis magnus (Merriam, 1895)	Cryptotis mexicanus group	Cryptotis magnus	(Merriam, 1895)			Animalia	Chordata	Mammalia	Eulipotyphla	Soricidae	Cryptotis	magnus		species	28/04/2000	2000	4	28	MX	MEXICO	OAXACA	SAN JUAN JUQUILA VIJANOS	Tarántulas, 3.31 Km SE San Juan Juquila Vijanos	17.3316	-96.2856	WGS84	1	M. A. Briones-Salas	Male	skin|skull
urn:catalog:ECO-SC-M:2354	PreservedSpecimen	El Colegio de la Frontera Sur, Unidad San Cristóbal de las Casas	ECO-SC-M	2354	Cryptotis mayensis (Merriam, 1901)	Cryptotis nigrescens group	Cryptotis mayensis	(Merriam, 1901)			Animalia	Chordata	Mammalia	Eulipotyphla	Soricidae	Cryptotis	mayensis		species	28/02/2009	2009	2	28	MX	MEXICO	YUCATÁN	MERIDA	Centro Agrícola Molas, 14.6 Km N Mérida	21.0996	-89.6217	WGS84	1	Jorge Bolaños C.	Female	skin|skull
urn:catalog:ECO-SC-M:2355	PreservedSpecimen	El Colegio de la Frontera Sur, Unidad San Cristóbal de las Casas	ECO-SC-M	2355	Cryptotis mayensis (Merriam, 1901)	Cryptotis nigrescens group	Cryptotis mayensis	(Merriam, 1901)			Animalia	Chordata	Mammalia	Eulipotyphla	Soricidae	Cryptotis	mayensis		species	21/01/2009	2009	1	21	MX	MEXICO	YUCATÁN	MERIDA	Centro Agrícola Molas, 14.6 Km N Mérida	21.0996	-89.6217	WGS84	1	Jorge Bolaños C.	Female	skin|skull
urn:catalog:OAXMA:2356	PreservedSpecimen	Centro Interdisciplinario de Investigación para el Desarrollo Integral Regional, Unidad Oaxaca, Instituto Politécnico Nacional	OAXMA	2356	Cryptotis magnus (Merriam, 1895)	Cryptotis mexicanus group	Cryptotis magnus	(Merriam, 1895)			Animalia	Chordata	Mammalia	Eulipotyphla	Soricidae	Cryptotis	magnus		species	28/04/2000	2000	4	28	MX	MEXICO	OAXACA	SAN JUAN JUQUILA VIJANOS	Tarántulas, 3.31 Km SE San Juan Juquila Vijanos	17.3316	-96.2856	WGS84	1	M. A. Briones-Salas	Male	skin|skull
urn:catalog:ECO-SC-M:2356	PreservedSpecimen	El Colegio de la Frontera Sur, Unidad San Cristóbal de las Casas	ECO-SC-M	2356	Cryptotis mayensis (Merriam, 1901)	Cryptotis nigrescens group	Cryptotis mayensis	(Merriam, 1901)			Animalia	Chordata	Mammalia	Eulipotyphla	Soricidae	Cryptotis	mayensis		species	20/01/2009	2009	1	20	MX	MEXICO	YUCATÁN	MERIDA	Centro Agrícola Molas, 14.6 Km N Mérida	21.0996	-89.6217	WGS84	1	Jorge Bolaños C.	Female	skin|skull
urn:catalog:ECO-SC-M:2357	PreservedSpecimen	El Colegio de la Frontera Sur, Unidad San Cristóbal de las Casas	ECO-SC-M	2357	Cryptotis mayensis (Merriam, 1901)	Cryptotis nigrescens group	Cryptotis mayensis	(Merriam, 1901)			Animalia	Chordata	Mammalia	Eulipotyphla	Soricidae	Cryptotis	mayensis		species	20/03/2009	2009	3	20	MX	MEXICO	YUCATÁN	MERIDA	Centro Agrícola Molas. 14.6 km N Mérida.	20.8161	-89.6317	WGS84	1	Jorge Bolaños C.	Female	skin|skull
urn:catalog:OAXMA:2357	PreservedSpecimen	Centro Interdisciplinario de Investigación para el Desarrollo Integral Regional, Unidad Oaxaca, Instituto Politécnico Nacional	OAXMA	2357	Cryptotis magnus (Merriam, 1895)	Cryptotis mexicanus group	Cryptotis magnus	(Merriam, 1895)			Animalia	Chordata	Mammalia	Eulipotyphla	Soricidae	Cryptotis	magnus		species					MX	MEXICO	OAXACA	SAN JUAN JUQUILA VIJANOS	Tarántulas, 3.31 Km SE San Juan Juquila Vijanos	17.3316	-96.2856	WGS84	1
urn:catalog:ECO-SC-M:2358	PreservedSpecimen	El Colegio de la Frontera Sur, Unidad San Cristóbal de las Casas	ECO-SC-M	2358	Cryptotis mayensis (Merriam, 1901)	Cryptotis nigrescens group	Cryptotis mayensis	(Merriam, 1901)			Animalia	Chordata	Mammalia	Eulipotyphla	Soricidae	Cryptotis	mayensis		species	22/01/2009	2009	1	22	MX	MEXICO	YUCATÁN	MERIDA	Centro Agrícola Molas, 14.6 Km N Mérida	21.0996	-89.6217	WGS84	1	Jorge Bolaños C.	Female	skin|skull
urn:catalog:ECO-SC-M:2367	PreservedSpecimen	El Colegio de la Frontera Sur, Unidad San Cristóbal de las Casas	ECO-SC-M	2367	Cryptotis mayensis (Merriam, 1901)	Cryptotis nigrescens group	Cryptotis mayensis	(Merriam, 1901)			Animalia	Chordata	Mammalia	Eulipotyphla	Soricidae	Cryptotis	mayensis		species	19/01/2009	2009	1	19	MX	MEXICO	YUCATÁN	MERIDA	Zona Arqueológica Dizibilchaltun. 12.27 km N Mérida.	21.0972	-89.5992	WGS84	1	Jorge Bolaños C.		skin|skull
urn:catalog:ECO-SC-M:2368	PreservedSpecimen	El Colegio de la Frontera Sur, Unidad San Cristóbal de las Casas	ECO-SC-M	2368	Cryptotis mayensis (Merriam, 1901)	Cryptotis nigrescens group	Cryptotis mayensis	(Merriam, 1901)			Animalia	Chordata	Mammalia	Eulipotyphla	Soricidae	Cryptotis	mayensis		species	23/08/2008	2008	8	23	MX	MEXICO	YUCATÁN	MERIDA	Fraccionamiento Los Pinos, Ciudad De Mérida	21.0996	-89.6217	WGS84	1	Jorge Bolaños C.	Female	skin|skull
urn:catalog:OAXMA:2382	PreservedSpecimen	Centro Interdisciplinario de Investigación para el Desarrollo Integral Regional, Unidad Oaxaca, Instituto Politécnico Nacional	OAXMA	2382	Cryptotis magnus (Merriam, 1895)	Cryptotis mexicanus group	Cryptotis magnus	(Merriam, 1895)			Animalia	Chordata	Mammalia	Eulipotyphla	Soricidae	Cryptotis	magnus		species	23/05/2000	2000	5	23	MX	MEXICO	OAXACA	SAN JUAN JUQUILA VIJANOS	Tarántulas, 3.31 Km SE San Juan Juquila Vijanos	17.3316	-96.2856	WGS84	1	M. A. Briones-Salas	Male	skin|skull
urn:catalog:OAXMA:2383	PreservedSpecimen	Centro Interdisciplinario de Investigación para el Desarrollo Integral Regional, Unidad Oaxaca, Instituto Politécnico Nacional	OAXMA	2383	Cryptotis magnus (Merriam, 1895)	Cryptotis mexicanus group	Cryptotis magnus	(Merriam, 1895)			Animalia	Chordata	Mammalia	Eulipotyphla	Soricidae	Cryptotis	magnus		species	23/05/2000	2000	5	23	MX	MEXICO	OAXACA	SAN JUAN JUQUILA VIJANOS	Tarántulas, 3.31 Km SE San Juan Juquila Vijanos	17.3316	-96.2856	WGS84	1	M. A. Briones-Salas	Male	skin|skull
urn:catalog:USAC:2384	PreservedSpecimen	Universidad de San Carlos de Guatemala	USAC	2384	Cryptotis goodwini Jackson, 1933	Cryptotis goodwini group	Cryptotis goodwini	Jackson, 1933			Animalia	Chordata	Mammalia	Eulipotyphla	Soricidae	Cryptotis	goodwini		species					GT	GUATEMALA	CHIQUIMULA	Concepción las Minas	La Fraternidad, Reserva de Biósfera, Trifinio; Aldea Los Planes, Cumbre Montecristo, Trifinio	14.4271	-89.3653	WGS84	1	Nicté Ordóñez Garza		skin|skull|skeleton
urn:catalog:OAXMA:2384	PreservedSpecimen	Centro Interdisciplinario de Investigación para el Desarrollo Integral Regional, Unidad Oaxaca, Instituto Politécnico Nacional	OAXMA	2384	Cryptotis magnus (Merriam, 1895)	Cryptotis mexicanus group	Cryptotis magnus	(Merriam, 1895)			Animalia	Chordata	Mammalia	Eulipotyphla	Soricidae	Cryptotis	magnus		species					MX	MEXICO	OAXACA	SAN JUAN JUQUILA VIJANOS	Tarántulas, 3.31 Km SE San Juan Juquila Vijanos	17.3316	-96.2856	WGS84	1
urn:catalog:OAXMA:2385	PreservedSpecimen	Centro Interdisciplinario de Investigación para el Desarrollo Integral Regional, Unidad Oaxaca, Instituto Politécnico Nacional	OAXMA	2385	Cryptotis mexicanus (Coues, 1877)	Cryptotis mexicanus group	Cryptotis mexicanus	(Coues, 1877)			Animalia	Chordata	Mammalia	Eulipotyphla	Soricidae	Cryptotis	mexicanus		species					MX	MEXICO	OAXACA	SAN JUAN JUQUILA VIJANOS	Tarántulas, 3.31 Km SE San Juan Juquila Vijanos	17.3316	-96.2856	WGS84	1
urn:catalog:OAXMA:2387	PreservedSpecimen	Centro Interdisciplinario de Investigación para el Desarrollo Integral Regional, Unidad Oaxaca, Instituto Politécnico Nacional	OAXMA	2387	Cryptotis magnus (Merriam, 1895)	Cryptotis mexicanus group	Cryptotis magnus	(Merriam, 1895)			Animalia	Chordata	Mammalia	Eulipotyphla	Soricidae	Cryptotis	magnus		species					MX	MEXICO	OAXACA	SAN JUAN JUQUILA VIJANOS	Tarántulas, 3.31 Km SE San Juan Juquila Vijanos	17.3316	-96.2856	WGS84	1
urn:catalog:ECO-SC-M:2390	PreservedSpecimen	El Colegio de la Frontera Sur, Unidad San Cristóbal de las Casas	ECO-SC-M	2390	Cryptotis mayensis (Merriam, 1901)	Cryptotis nigrescens group	Cryptotis mayensis	(Merriam, 1901)			Animalia	Chordata	Mammalia	Eulipotyphla	Soricidae	Cryptotis	mayensis		species	20/01/2009	2009	1	20	MX	MEXICO	YUCATÁN	MERIDA	Centro Agrícola Molas. 14.6 km N Mérida.	20.8161	-89.5992	WGS84	1	Jorge Bolaños C.	Male	skin|skull
urn:catalog:OAXMA:2393	PreservedSpecimen	Centro Interdisciplinario de Investigación para el Desarrollo Integral Regional, Unidad Oaxaca, Instituto Politécnico Nacional	OAXMA	2393	Cryptotis magnus (Merriam, 1895)	Cryptotis mexicanus group	Cryptotis magnus	(Merriam, 1895)			Animalia	Chordata	Mammalia	Eulipotyphla	Soricidae	Cryptotis	magnus		species					MX	MEXICO	OAXACA	SAN JUAN JUQUILA VIJANOS	Tarántulas, 3.31 Km SE San Juan Juquila Vijanos	17.3316	-96.2856	WGS84	1
urn:catalog:OAXMA:2407	PreservedSpecimen	Centro Interdisciplinario de Investigación para el Desarrollo Integral Regional, Unidad Oaxaca, Instituto Politécnico Nacional	OAXMA	2407	Cryptotis magnus (Merriam, 1895)	Cryptotis mexicanus group	Cryptotis magnus	(Merriam, 1895)			Animalia	Chordata	Mammalia	Eulipotyphla	Soricidae	Cryptotis	magnus		species	28/06/2000	2000	6	28	MX	MEXICO	OAXACA	SAN JUAN JUQUILA VIJANOS	Tarántulas, 3.31 Km SE San Juan Juquila Vijanos	17.3316	-96.2856	WGS84	1	M. A. Briones-Salas	Male	skin|skull
urn:catalog:OAXMA:2408	PreservedSpecimen	Centro Interdisciplinario de Investigación para el Desarrollo Integral Regional, Unidad Oaxaca, Instituto Politécnico Nacional	OAXMA	2408	Cryptotis magnus (Merriam, 1895)	Cryptotis mexicanus group	Cryptotis magnus	(Merriam, 1895)			Animalia	Chordata	Mammalia	Eulipotyphla	Soricidae	Cryptotis	magnus		species	28/06/2000	2000	6	28	MX	MEXICO	OAXACA	SAN JUAN JUQUILA VIJANOS	Tarántulas, 3.31 Km SE San Juan Juquila Vijanos	17.3316	-96.2856	WGS84	1	M. A. Briones-Salas	Female	skin|skull
urn:catalog:OAXMA:2409	PreservedSpecimen	Centro Interdisciplinario de Investigación para el Desarrollo Integral Regional, Unidad Oaxaca, Instituto Politécnico Nacional	OAXMA	2409	Cryptotis magnus (Merriam, 1895)	Cryptotis mexicanus group	Cryptotis magnus	(Merriam, 1895)			Animalia	Chordata	Mammalia	Eulipotyphla	Soricidae	Cryptotis	magnus		species	28/06/2000	2000	6	28	MX	MEXICO	OAXACA	SAN JUAN JUQUILA VIJANOS	Tarántulas, 3.31 Km SE San Juan Juquila Vijanos	17.3316	-96.2856	WGS84	1	M. A. Briones-Salas	Female	skin|skull
urn:catalog:OAXMA:2415	PreservedSpecimen	Centro Interdisciplinario de Investigación para el Desarrollo Integral Regional, Unidad Oaxaca, Instituto Politécnico Nacional	OAXMA	2415	Cryptotis mexicanus (Coues, 1877)	Cryptotis mexicanus group	Cryptotis mexicanus	(Coues, 1877)			Animalia	Chordata	Mammalia	Eulipotyphla	Soricidae	Cryptotis	mexicanus		species	26/06/2000	2000	6	26	MX	MEXICO	OAXACA	SAN JUAN JUQUILA VIJANOS	Tarántulas, 3.31 Km SE San Juan Juquila Vijanos	17.3316	-96.2856	WGS84	1	M. A. Briones-Salas	Male
urn:catalog:OAXMA:2416	PreservedSpecimen	Centro Interdisciplinario de Investigación para el Desarrollo Integral Regional, Unidad Oaxaca, Instituto Politécnico Nacional	OAXMA	2416	Cryptotis mexicanus (Coues, 1877)	Cryptotis mexicanus group	Cryptotis mexicanus	(Coues, 1877)			Animalia	Chordata	Mammalia	Eulipotyphla	Soricidae	Cryptotis	mexicanus		species	30/06/2000	2000	6	30	MX	MEXICO	OAXACA	SAN JUAN JUQUILA VIJANOS	Tarántulas, 3.31 Km SE San Juan Juquila Vijanos	17.3316	-96.2856	WGS84	1	M. A. Briones-Salas	Female
urn:catalog:OAXMA:2417	PreservedSpecimen	Centro Interdisciplinario de Investigación para el Desarrollo Integral Regional, Unidad Oaxaca, Instituto Politécnico Nacional	OAXMA	2417	Cryptotis magnus (Merriam, 1895)	Cryptotis mexicanus group	Cryptotis magnus	(Merriam, 1895)			Animalia	Chordata	Mammalia	Eulipotyphla	Soricidae	Cryptotis	magnus		species	30/06/2000	2000	6	30	MX	MEXICO	OAXACA	SAN JUAN JUQUILA VIJANOS	Tarántulas, 3.31 Km SE San Juan Juquila Vijanos	17.3316	-96.2856	WGS84	1	M. A. Briones-Salas	Male	skin|skull
urn:catalog:OAXMA:2418	PreservedSpecimen	Centro Interdisciplinario de Investigación para el Desarrollo Integral Regional, Unidad Oaxaca, Instituto Politécnico Nacional	OAXMA	2418	Cryptotis magnus (Merriam, 1895)	Cryptotis mexicanus group	Cryptotis magnus	(Merriam, 1895)			Animalia	Chordata	Mammalia	Eulipotyphla	Soricidae	Cryptotis	magnus		species	30/06/2000	2000	6	30	MX	MEXICO	OAXACA	SAN JUAN JUQUILA VIJANOS	Tarántulas, 3.31 Km SE San Juan Juquila Vijanos	17.3316	-96.2856	WGS84	1	M. A. Briones-Salas	Male	skin|skull
urn:catalog:MCNG:2420	PreservedSpecimen	Museo de Ciencias Naturales de Guanare, Guanare	MCNG	2420	Cryptotis dinirensis Quiroga-Carmona & DoNascimiento, 2016	Cryptotis thomasi group	Cryptotis dinirensis	Quiroga-Carmona & DoNascimiento, 2016			Animalia	Chordata	Mammalia	Eulipotyphla	Soricidae	Cryptotis	dinirensis		species					VE	VENEZUELA	TRUJILLO		Sector El Mirador, Parque Nacional Guaramacal	9.2163	-70.1663	WGS84	1
urn:catalog:MCNG:2421	PreservedSpecimen	Museo de Ciencias Naturales de Guanare, Guanare	MCNG	2421	Cryptotis dinirensis Quiroga-Carmona & DoNascimiento, 2016	Cryptotis thomasi group	Cryptotis dinirensis	Quiroga-Carmona & DoNascimiento, 2016			Animalia	Chordata	Mammalia	Eulipotyphla	Soricidae	Cryptotis	dinirensis		species					VE	VENEZUELA	TRUJILLO		Sector El Mirador, Parque Nacional Guaramacal	9.2163	-70.1663	WGS84	1
urn:catalog:MCNG:2422	PreservedSpecimen	Museo de Ciencias Naturales de Guanare, Guanare	MCNG	2422	Cryptotis dinirensis Quiroga-Carmona & DoNascimiento, 2016	Cryptotis thomasi group	Cryptotis dinirensis	Quiroga-Carmona & DoNascimiento, 2016			Animalia	Chordata	Mammalia	Eulipotyphla	Soricidae	Cryptotis	dinirensis		species					VE	VENEZUELA	TRUJILLO		Sector El Mirador, Parque Nacional Guaramacal	9.2163	-70.1663	WGS84	1
urn:catalog:MCNG:2423	PreservedSpecimen	Museo de Ciencias Naturales de Guanare, Guanare	MCNG	2423	Cryptotis dinirensis Quiroga-Carmona & DoNascimiento, 2016	Cryptotis thomasi group	Cryptotis dinirensis	Quiroga-Carmona & DoNascimiento, 2016			Animalia	Chordata	Mammalia	Eulipotyphla	Soricidae	Cryptotis	dinirensis		species					VE	VENEZUELA	TRUJILLO		Sector El Mirador, Parque Nacional Guaramacal	9.2163	-70.1663	WGS84	1
urn:catalog:MCNG:2425	PreservedSpecimen	Museo de Ciencias Naturales de Guanare, Guanare	MCNG	2425	Cryptotis dinirensis Quiroga-Carmona & DoNascimiento, 2016	Cryptotis thomasi group	Cryptotis dinirensis	Quiroga-Carmona & DoNascimiento, 2016			Animalia	Chordata	Mammalia	Eulipotyphla	Soricidae	Cryptotis	dinirensis		species					VE	VENEZUELA	TRUJILLO		Sector El Mirador, Parque Nacional Guaramacal	9.2163	-70.1663	WGS84	1
urn:catalog:CZRMA:2426	PreservedSpecimen	Secretaría de Medio Ambiente e Historia Natural	CZRMA	2426	Cryptotis mexicanus (Coues, 1877)	Cryptotis mexicanus group	Cryptotis mexicanus	(Coues, 1877)			Animalia	Chordata	Mammalia	Eulipotyphla	Soricidae	Cryptotis	mexicanus		species	11/11/2004	2004	11	11	MX	MEXICO	CHIAPAS		Kilómetro 12 Carretera Tuxtla Gutiérrez-Cañón Del Sumidero. Parque Nacional Cañón Del Sumidero, Chiapas				1
urn:catalog:MCNG:2426	PreservedSpecimen	Museo de Ciencias Naturales de Guanare, Guanare	MCNG	2426	Cryptotis dinirensis Quiroga-Carmona & DoNascimiento, 2016	Cryptotis thomasi group	Cryptotis dinirensis	Quiroga-Carmona & DoNascimiento, 2016			Animalia	Chordata	Mammalia	Eulipotyphla	Soricidae	Cryptotis	dinirensis		species					VE	VENEZUELA	TRUJILLO		Sector El Mirador, Parque Nacional Guaramacal	9.2163	-70.1663	WGS84	1
urn:catalog:MCNG:2427	PreservedSpecimen	Museo de Ciencias Naturales de Guanare, Guanare	MCNG	2427	Cryptotis dinirensis Quiroga-Carmona & DoNascimiento, 2016	Cryptotis thomasi group	Cryptotis dinirensis	Quiroga-Carmona & DoNascimiento, 2016			Animalia	Chordata	Mammalia	Eulipotyphla	Soricidae	Cryptotis	dinirensis		species					VE	VENEZUELA	TRUJILLO		Sector El Mirador, Parque Nacional Guaramacal	9.2163	-70.1663	WGS84	1
urn:catalog:MCNG:2428	PreservedSpecimen	Museo de Ciencias Naturales de Guanare, Guanare	MCNG	2428	Cryptotis dinirensis Quiroga-Carmona & DoNascimiento, 2016	Cryptotis thomasi group	Cryptotis dinirensis	Quiroga-Carmona & DoNascimiento, 2016			Animalia	Chordata	Mammalia	Eulipotyphla	Soricidae	Cryptotis	dinirensis		species					VE	VENEZUELA	TRUJILLO		Sector El Mirador, Parque Nacional Guaramacal	9.2163	-70.1663	WGS84	1
urn:catalog:OAXMA:2432	PreservedSpecimen	Centro Interdisciplinario de Investigación para el Desarrollo Integral Regional, Unidad Oaxaca, Instituto Politécnico Nacional	OAXMA	2432	Cryptotis pueblensis Jackson, 1933	Cryptotis parvus group	Cryptotis pueblensis	Jackson, 1933			Animalia	Chordata	Mammalia	Eulipotyphla	Soricidae	Cryptotis	pueblensis		species					MX	MEXICO	OAXACA	SAN JUAN JUQUILA VIJANOS	Tarántulas, 3.31 Km SE San Juan Juquila Vijanos	17.3316	-96.2856	WGS84	1
urn:catalog:OAXMA:2439	PreservedSpecimen	Centro Interdisciplinario de Investigación para el Desarrollo Integral Regional, Unidad Oaxaca, Instituto Politécnico Nacional	OAXMA	2439	Cryptotis magnus (Merriam, 1895)	Cryptotis mexicanus group	Cryptotis magnus	(Merriam, 1895)			Animalia	Chordata	Mammalia	Eulipotyphla	Soricidae	Cryptotis	magnus		species					MX	MEXICO	OAXACA	SAN JUAN JUQUILA VIJANOS	Tarántulas, 3.31 Km SE San Juan Juquila Vijanos	17.3316	-96.2856	WGS84	1
urn:catalog:CVULA:2458	PreservedSpecimen	Colección de Vertebrados de la Universidad de Los Andes	CVULA	2458	Cryptotis meridensis (Thomas, 1898)	Cryptotis thomasi group	Cryptotis meridensis	(Thomas, 1898)	Cryptotis meridensis Thomas, 1898		Animalia	Chordata	Mammalia	Eulipotyphla	Soricidae	Cryptotis	meridensis		species					VE	VENEZUELA	MÉRIDA		El Salvajal, 8 km W Mérida	8.6	-71.2167	WGS84	1
urn:catalog:OAXMA:2463	PreservedSpecimen	Centro Interdisciplinario de Investigación para el Desarrollo Integral Regional, Unidad Oaxaca, Instituto Politécnico Nacional	OAXMA	2463	Cryptotis magnus (Merriam, 1895)	Cryptotis mexicanus group	Cryptotis magnus	(Merriam, 1895)			Animalia	Chordata	Mammalia	Eulipotyphla	Soricidae	Cryptotis	magnus		species	05/10/2000	2000	10	5	MX	MEXICO	OAXACA	SAN JUAN JUQUILA VIJANOS	Tarántulas, 3.31 Km SE San Juan Juquila Vijanos	17.3316	-96.2856	WGS84	1	M. A. Briones-Salas	Female
urn:catalog:UAMI:2484	PreservedSpecimen	Universidad Autónoma Metropolitana, Unidad Iztapalapa	UAMI	2484	Cryptotis pueblensis Jackson, 1933	Cryptotis parvus group	Cryptotis pueblensis	Jackson, 1933			Animalia	Chordata	Mammalia	Eulipotyphla	Soricidae	Cryptotis	pueblensis		species	23/04/1980	1980	4	23	MX	MEXICO	PUEBLA	Cuetzalán del Progreso	Rancho Las Margaritas	20.0302	-97.5292	WGS84	1	J. Patiño R.	Female	skin|skull|skeleton
urn:catalog:UAMI:2485	PreservedSpecimen	Universidad Autónoma Metropolitana, Unidad Iztapalapa	UAMI	2485	Cryptotis pueblensis Jackson, 1933	Cryptotis parvus group	Cryptotis pueblensis	Jackson, 1933			Animalia	Chordata	Mammalia	Eulipotyphla	Soricidae	Cryptotis	pueblensis		species	23/04/1980	1980	4	23	MX	MEXICO	PUEBLA	Cuetzalán del Progreso	Rancho Las Margaritas	20.0302	-97.5292	WGS84	1	J. Patiño R.		skull|skeleton
urn:catalog:OAXMA:2520	PreservedSpecimen	Centro Interdisciplinario de Investigación para el Desarrollo Integral Regional, Unidad Oaxaca, Instituto Politécnico Nacional	OAXMA	2520	Cryptotis magnus (Merriam, 1895)	Cryptotis mexicanus group	Cryptotis magnus	(Merriam, 1895)			Animalia	Chordata	Mammalia	Eulipotyphla	Soricidae	Cryptotis	magnus		species	30/11/2000	2000	11	30	MX	MEXICO	OAXACA	SAN JUAN JUQUILA VIJANOS	Tarántulas, 3.31 Km SE San Juan Juquila Vijanos	17.3316	-96.2856	WGS84	1	M. A. Briones-Salas
urn:catalog:OAXMA:2588	PreservedSpecimen	Centro Interdisciplinario de Investigación para el Desarrollo Integral Regional, Unidad Oaxaca, Instituto Politécnico Nacional	OAXMA	2588	Cryptotis mexicanus (Coues, 1877)	Cryptotis mexicanus group	Cryptotis mexicanus	(Coues, 1877)			Animalia	Chordata	Mammalia	Eulipotyphla	Soricidae	Cryptotis	mexicanus		species					MX	MEXICO	OAXACA	SAN JUAN JUQUILA VIJANOS	Tarántulas, 3.31 Km SE San Juan Juquila Vijanos	17.3316	-96.2856	WGS84	1
urn:catalog:OAXMA:2592	PreservedSpecimen	Centro Interdisciplinario de Investigación para el Desarrollo Integral Regional, Unidad Oaxaca, Instituto Politécnico Nacional	OAXMA	2592	Cryptotis magnus (Merriam, 1895)	Cryptotis mexicanus group	Cryptotis magnus	(Merriam, 1895)			Animalia	Chordata	Mammalia	Eulipotyphla	Soricidae	Cryptotis	magnus		species	15/02/2001	2001	2	15	MX	MEXICO	OAXACA	SAN JUAN JUQUILA VIJANOS	Tarántulas, 3.31 Km SE San Juan Juquila Vijanos	17.3316	-96.2856	WGS84	1	M. A. Briones-Salas
urn:catalog:OAXMA:2593	PreservedSpecimen	Centro Interdisciplinario de Investigación para el Desarrollo Integral Regional, Unidad Oaxaca, Instituto Politécnico Nacional	OAXMA	2593	Cryptotis magnus (Merriam, 1895)	Cryptotis mexicanus group	Cryptotis magnus	(Merriam, 1895)			Animalia	Chordata	Mammalia	Eulipotyphla	Soricidae	Cryptotis	magnus		species					MX	MEXICO	OAXACA	SAN JUAN JUQUILA VIJANOS	Tarántulas, 3.31 Km SE San Juan Juquila Vijanos	17.3316	-96.2856	WGS84	1
urn:catalog:OAXMA:2671	PreservedSpecimen	Centro Interdisciplinario de Investigación para el Desarrollo Integral Regional, Unidad Oaxaca, Instituto Politécnico Nacional	OAXMA	2671	Cryptotis magnus (Merriam, 1895)	Cryptotis mexicanus group	Cryptotis magnus	(Merriam, 1895)			Animalia	Chordata	Mammalia	Eulipotyphla	Soricidae	Cryptotis	magnus		species	15/03/2001	2001	3	15	MX	MEXICO	OAXACA	SAN JUAN JUQUILA VIJANOS	Tarántulas, 3.31 Km SE San Juan Juquila Vijanos	17.3316	-96.2856	WGS84	1	M. A. Briones-Salas
urn:catalog:OAXMA:2672	PreservedSpecimen	Centro Interdisciplinario de Investigación para el Desarrollo Integral Regional, Unidad Oaxaca, Instituto Politécnico Nacional	OAXMA	2672	Cryptotis magnus (Merriam, 1895)	Cryptotis mexicanus group	Cryptotis magnus	(Merriam, 1895)			Animalia	Chordata	Mammalia	Eulipotyphla	Soricidae	Cryptotis	magnus		species					MX	MEXICO	OAXACA	SAN JUAN JUQUILA VIJANOS	Tarántulas, 3.31 Km SE San Juan Juquila Vijanos	17.3316	-96.2856	WGS84	1
urn:catalog:OAXMA:2691	PreservedSpecimen	Centro Interdisciplinario de Investigación para el Desarrollo Integral Regional, Unidad Oaxaca, Instituto Politécnico Nacional	OAXMA	2691	Cryptotis magnus (Merriam, 1895)	Cryptotis mexicanus group	Cryptotis magnus	(Merriam, 1895)			Animalia	Chordata	Mammalia	Eulipotyphla	Soricidae	Cryptotis	magnus		species	20/04/2001	2001	4	20	MX	MEXICO	OAXACA	SAN JUAN JUQUILA VIJANOS	Tarántulas, 3.31 Km SE San Juan Juquila Vijanos	17.3316	-96.2856	WGS84	1	M. A. Briones-Salas
urn:catalog:OAXMA:2697	PreservedSpecimen	Centro Interdisciplinario de Investigación para el Desarrollo Integral Regional, Unidad Oaxaca, Instituto Politécnico Nacional	OAXMA	2697	Cryptotis magnus (Merriam, 1895)	Cryptotis mexicanus group	Cryptotis magnus	(Merriam, 1895)			Animalia	Chordata	Mammalia	Eulipotyphla	Soricidae	Cryptotis	magnus		species	21/04/2001	2001	4	21	MX	MEXICO	OAXACA	SAN JUAN JUQUILA VIJANOS	Tarántulas, 3.31 Km SE San Juan Juquila Vijanos	17.3316	-96.2856	WGS84	1	M. A. Briones-Salas
urn:catalog:QCAZ:2705	PreservedSpecimen	Museo de Zoología de la Pontificia Universidad Católica del Ecuador	QCAZ	2705	Cryptotis montivagus (Anthony, 1921)	Cryptotis thomasi group	Cryptotis montivagus	(Anthony, 1921)			Animalia	Chordata	Mammalia	Eulipotyphla	Soricidae	Cryptotis	montivagus		species	31/12/1997	1997	12	31	EC	ECUADOR	LOJA	Saraguro	Saraguro. Alrededores	-3.6203	-79.2358	WGS84	1
urn:catalog:IIB-UV:2716	PreservedSpecimen	Instituto de Investigaciones Biológicas, Universidad Veracruzana	IIB-UV	2716	Cryptotis mexicanus (Coues, 1877)	Cryptotis mexicanus group	Cryptotis mexicanus	(Coues, 1877)			Animalia	Chordata	Mammalia	Eulipotyphla	Soricidae	Cryptotis	mexicanus		species	17/04/1997	1997	4	17	MX	MEXICO	VERACRUZ		Fraccionamiento 2 Vistas. Xalapa	19.5182	-96.8831	WGS84	1	A. González C.		skull
urn:catalog:UANL:2721	PreservedSpecimen	Facultad de Ciencias Biológicas, Universidad Autónoma de Nuevo León	UANL	2721	Cryptotis berlandieri (Baird, 1858)	Cryptotis parvus group	Cryptotis berlandieri	(Baird, 1857)			Animalia	Chordata	Mammalia	Eulipotyphla	Soricidae	Cryptotis	berlandieri		species	25/12/1968	1968	12	25	MX	MEXICO			Rancho El Fraude, 2 Km W Juárez				1
urn:catalog:IAvH:2751	PreservedSpecimen	Instituto de Investigación de Recursos Biológicos Alexander von Humboldt	IAvH	2751	Cryptotis colombianus Woodman & Timm, 1993	Cryptotis nigrescens group	Cryptotis colombianus	Woodman and Timm, 1993	Cryptotis colombiana Woodman & Timm, 1993		Animalia	Chordata	Mammalia	Eulipotyphla	Soricidae	Cryptotis	colombianus		species	25/09/1979	1979	9	25	CO	COLOMBIA	HUILA		P.N.N. Cueva de Los Guacharos, Cabaña de las Brisas				1
urn:catalog:TCWC:2765	PreservedSpecimen	Texas Cooperative Wildlife Collections, Texas A & M University	TCWC	2765	Cryptotis pueblensis Jackson, 1933	Cryptotis parvus group	Cryptotis pueblensis	Jackson, 1933			Animalia	Chordata	Mammalia	Eulipotyphla	Soricidae	Cryptotis	pueblensis		species	21/08/1942	1942	8	21	MX	MEXICO	VERACRUZ		Boca del Rio, 10 ft	19.1083	-96.1083	WGS84	1	Donaldson, D.	Female	skin|skull
urn:catalog:MBUCV:2773	PreservedSpecimen	Museo de Biología de la Universidad Central de Venezuela	MBUCV	2773	Cryptotis meridensis (Thomas, 1898)	Cryptotis thomasi group	Cryptotis meridensis	(Thomas, 1898)			Animalia	Chordata	Mammalia	Eulipotyphla	Soricidae	Cryptotis	meridensis		species					VE	VENEZUELA	MÉRIDA		Laguna Negra, Páramo de Mucubají	8.7833	-70.48	WGS84	1
urn:catalog:LSUMZ:2776	PreservedSpecimen	Museum of Natural Science, Louisiana State University	LSUMZ	2776	Cryptotis berlandieri (Baird, 1858)	Cryptotis parvus group	Cryptotis berlandieri	(Baird, 1857)	Cryptotis parva		Animalia	Chordata	Mammalia	Eulipotyphla	Soricidae	Cryptotis	berlandieri		species	24/12/1946	1946	12	24	MX	MEXICO	SAN LUIS POTOSÍ		Rd. Junction, Pan-American Hwy and Xilitla Rd				1	Shaw, Charles R.
urn:catalog:LSUMZ:2777	PreservedSpecimen	Museum of Natural Science, Louisiana State University	LSUMZ	2777	Cryptotis berlandieri (Baird, 1858)	Cryptotis parvus group	Cryptotis berlandieri	(Baird, 1857)			Animalia	Chordata	Mammalia	Eulipotyphla	Soricidae	Cryptotis	berlandieri		species	26/01/1947	1947	1	26	MX	MEXICO	SAN LUIS POTOSÍ		Xilitla				1
urn:catalog:LSUMZ:2778	PreservedSpecimen	Museum of Natural Science, Louisiana State University	LSUMZ	2778	Cryptotis berlandieri (Baird, 1858)	Cryptotis parvus group	Cryptotis berlandieri	(Baird, 1857)	Cryptotis parva		Animalia	Chordata	Mammalia	Eulipotyphla	Soricidae	Cryptotis	berlandieri		species	19/07/1947	1947	7	19	MX	MEXICO	SAN LUIS POTOSÍ		Xilitla Region				1	Newman, Marcella	Female	skin|skull
urn:catalog:LSUMZ:2779	PreservedSpecimen	Museum of Natural Science, Louisiana State University	LSUMZ	2779	Cryptotis berlandieri (Baird, 1858)	Cryptotis parvus group	Cryptotis berlandieri	(Baird, 1857)			Animalia	Chordata	Mammalia	Eulipotyphla	Soricidae	Cryptotis	berlandieri		species	27/07/1947	1947	7	27	MX	MEXICO	SAN LUIS POTOSÍ		Xilitla Region, Apetsco				1
urn:catalog:UAMI:2936	PreservedSpecimen	Universidad Autónoma Metropolitana, Unidad Iztapalapa	UAMI	2936	Cryptotis mexicanus (Coues, 1877)	Cryptotis mexicanus group	Cryptotis mexicanus	(Coues, 1877)			Animalia	Chordata	Mammalia	Eulipotyphla	Soricidae	Cryptotis	mexicanus		species	22/04/1981	1981	4	22	MX	MEXICO	PUEBLA	Chignautla	Chignautla	19.8026	-97.3917	WGS84	1	J. Patiño R.	Female	skin|skull|skeleton
urn:catalog:UAMI:2937	PreservedSpecimen	Universidad Autónoma Metropolitana, Unidad Iztapalapa	UAMI	2937	Cryptotis mexicanus (Coues, 1877)	Cryptotis mexicanus group	Cryptotis mexicanus	(Coues, 1877)			Animalia	Chordata	Mammalia	Eulipotyphla	Soricidae	Cryptotis	mexicanus		species	11/12/1980	1980	12	11	MX	MEXICO	PUEBLA	Chignahuapan	15 Km N Tlaxco	19.6942	-98.0818	WGS84	1	J. Patiño R.	Male	skin|skull|skeleton
urn:catalog:UAMI:2938	PreservedSpecimen	Universidad Autónoma Metropolitana, Unidad Iztapalapa	UAMI	2938	Cryptotis mexicanus (Coues, 1877)	Cryptotis mexicanus group	Cryptotis mexicanus	(Coues, 1877)			Animalia	Chordata	Mammalia	Eulipotyphla	Soricidae	Cryptotis	mexicanus		species	11/12/1980	1980	12	11	MX	MEXICO	PUEBLA	Chignahuapan	15 Km N Tlaxco	19.6942	-98.0818	WGS84	1	J. Patiño R.	Female	skin|skull|skeleton
urn:catalog:UAMI:2939	PreservedSpecimen	Universidad Autónoma Metropolitana, Unidad Iztapalapa	UAMI	2939	Cryptotis mexicanus (Coues, 1877)	Cryptotis mexicanus group	Cryptotis mexicanus	(Coues, 1877)			Animalia	Chordata	Mammalia	Eulipotyphla	Soricidae	Cryptotis	mexicanus		species	11/12/1980	1980	12	11	MX	MEXICO	PUEBLA	Chignahuapan	15 Km N Tlaxco	19.6942	-98.0818	WGS84	1	J. Patiño R.	Female	skin|skull|skeleton
urn:catalog:UAMI:2940	PreservedSpecimen	Universidad Autónoma Metropolitana, Unidad Iztapalapa	UAMI	2940	Cryptotis mexicanus (Coues, 1877)	Cryptotis mexicanus group	Cryptotis mexicanus	(Coues, 1877)			Animalia	Chordata	Mammalia	Eulipotyphla	Soricidae	Cryptotis	mexicanus		species	11/12/1980	1980	12	11	MX	MEXICO	PUEBLA	Chignahuapan	15 Km N Tlaxco	19.6942	-98.0818	WGS84	1	J. Patiño R.	Female	skull|skeleton
urn:catalog:UAMI:2941	PreservedSpecimen	Universidad Autónoma Metropolitana, Unidad Iztapalapa	UAMI	2941	Cryptotis mexicanus (Coues, 1877)	Cryptotis mexicanus group	Cryptotis mexicanus	(Coues, 1877)			Animalia	Chordata	Mammalia	Eulipotyphla	Soricidae	Cryptotis	mexicanus		species	11/12/1980	1980	12	11	MX	MEXICO	PUEBLA	Chignahuapan	15 Km N Tlaxco	19.6942	-98.0818	WGS84	1	J. Patiño R.	Female	skin|skull|skeleton
urn:catalog:UAMI:2942	PreservedSpecimen	Universidad Autónoma Metropolitana, Unidad Iztapalapa	UAMI	2942	Cryptotis mexicanus (Coues, 1877)	Cryptotis mexicanus group	Cryptotis mexicanus	(Coues, 1877)			Animalia	Chordata	Mammalia	Eulipotyphla	Soricidae	Cryptotis	mexicanus		species	11/11/1980	1980	11	11	MX	MEXICO	PUEBLA	Chignahuapan	15 Km N Tlaxco	19.6942	-98.0818	WGS84	1	B. Vieyra R.	Female	fluid
urn:catalog:UAMI:2943	PreservedSpecimen	Universidad Autónoma Metropolitana, Unidad Iztapalapa	UAMI	2943	Cryptotis mexicanus (Coues, 1877)	Cryptotis mexicanus group	Cryptotis mexicanus	(Coues, 1877)			Animalia	Chordata	Mammalia	Eulipotyphla	Soricidae	Cryptotis	mexicanus		species	11/11/1980	1980	11	11	MX	MEXICO	PUEBLA	Chignahuapan	15 Km N Tlaxco	19.6942	-98.0818	WGS84	1	B. Vieyra R.	Female	skin|skull
urn:catalog:UAMI:2944	PreservedSpecimen	Universidad Autónoma Metropolitana, Unidad Iztapalapa	UAMI	2944	Cryptotis mexicanus (Coues, 1877)	Cryptotis mexicanus group	Cryptotis mexicanus	(Coues, 1877)			Animalia	Chordata	Mammalia	Eulipotyphla	Soricidae	Cryptotis	mexicanus		species	11/11/1980	1980	11	11	MX	MEXICO	PUEBLA	Chignahuapan	15 Km N Tlaxco	19.6942	-98.0818	WGS84	1	B. Vieyra R.		skull
urn:catalog:UAMI:2945	PreservedSpecimen	Universidad Autónoma Metropolitana, Unidad Iztapalapa	UAMI	2945	Cryptotis mexicanus (Coues, 1877)	Cryptotis mexicanus group	Cryptotis mexicanus	(Coues, 1877)			Animalia	Chordata	Mammalia	Eulipotyphla	Soricidae	Cryptotis	mexicanus		species	11/11/1980	1980	11	11	MX	MEXICO	PUEBLA	Chignahuapan	15 Km N Tlaxco	19.6942	-98.0818	WGS84	1	B. Vieyra R.		skull|fluid
urn:catalog:UAMI:2946	PreservedSpecimen	Universidad Autónoma Metropolitana, Unidad Iztapalapa	UAMI	2946	Cryptotis mexicanus (Coues, 1877)	Cryptotis mexicanus group	Cryptotis mexicanus	(Coues, 1877)			Animalia	Chordata	Mammalia	Eulipotyphla	Soricidae	Cryptotis	mexicanus		species	11/11/1980	1980	11	11	MX	MEXICO	PUEBLA	Chignahuapan	15 Km N Tlaxco	19.6942	-98.0818	WGS84	1	B. Vieyra R.		skull
urn:catalog:UAMI:2947	PreservedSpecimen	Universidad Autónoma Metropolitana, Unidad Iztapalapa	UAMI	2947	Cryptotis mexicanus (Coues, 1877)	Cryptotis mexicanus group	Cryptotis mexicanus	(Coues, 1877)			Animalia	Chordata	Mammalia	Eulipotyphla	Soricidae	Cryptotis	mexicanus		species	11/11/1980	1980	11	11	MX	MEXICO	PUEBLA	Chignahuapan	15 Km N Tlaxco	19.6942	-98.0818	WGS84	1	B. Vieyra R.
urn:catalog:CVULA:2947	PreservedSpecimen	Colección de Vertebrados de la Universidad de Los Andes	CVULA	2947	Cryptotis dinirensis Quiroga-Carmona & DoNascimiento, 2016	Cryptotis thomasi group	Cryptotis dinirensis	Quiroga-Carmona & DoNascimiento, 2016			Animalia	Chordata	Mammalia	Eulipotyphla	Soricidae	Cryptotis	dinirensis		species					VE	VENEZUELA	TRUJILLO		Sector La Casita 1, Parque Nacional Guaramacal	9.2333	-70.2	WGS84	1
urn:catalog:UAMI:2948	PreservedSpecimen	Universidad Autónoma Metropolitana, Unidad Iztapalapa	UAMI	2948	Cryptotis mexicanus (Coues, 1877)	Cryptotis mexicanus group	Cryptotis mexicanus	(Coues, 1877)			Animalia	Chordata	Mammalia	Eulipotyphla	Soricidae	Cryptotis	mexicanus		species	11/11/1980	1980	11	11	MX	MEXICO	PUEBLA	Chignahuapan	15 Km N Tlaxco	19.6942	-98.0818	WGS84	1	B. Vieyra R.	Female	skin|skeleton
urn:catalog:UAMI:2949	PreservedSpecimen	Universidad Autónoma Metropolitana, Unidad Iztapalapa	UAMI	2949	Cryptotis mexicanus (Coues, 1877)	Cryptotis mexicanus group	Cryptotis mexicanus	(Coues, 1877)			Animalia	Chordata	Mammalia	Eulipotyphla	Soricidae	Cryptotis	mexicanus		species	11/11/1980	1980	11	11	MX	MEXICO	PUEBLA	Chignahuapan	15 Km N Tlaxco	19.6942	-98.0818	WGS84	1	B. Vieyra R.	Female	fluid
urn:catalog:UAMI:2950	PreservedSpecimen	Universidad Autónoma Metropolitana, Unidad Iztapalapa	UAMI	2950	Cryptotis mexicanus (Coues, 1877)	Cryptotis mexicanus group	Cryptotis mexicanus	(Coues, 1877)			Animalia	Chordata	Mammalia	Eulipotyphla	Soricidae	Cryptotis	mexicanus		species	24/02/1981	1981	2	24	MX	MEXICO	PUEBLA	Zacapoaxtla	5 Km N, 1 Km E Zacapoaxtla	19.9097	-97.55	WGS84	1	B. Vieyra R.		skull|skeleton
urn:catalog:IIB-UV:2969	PreservedSpecimen	Instituto de Investigaciones Biológicas, Universidad Veracruzana	IIB-UV	2969	Cryptotis mexicanus (Coues, 1877)	Cryptotis mexicanus group	Cryptotis mexicanus	(Coues, 1877)			Animalia	Chordata	Mammalia	Eulipotyphla	Soricidae	Cryptotis	mexicanus		species	23/01/2005	2005	1	23	MX	MEXICO	VERACRUZ		El Duraznal, Tlacolulan	19.6572	-96.9913	WGS84	1	M. C. Velasco
urn:catalog:OAXMA:2985	PreservedSpecimen	Centro Interdisciplinario de Investigación para el Desarrollo Integral Regional, Unidad Oaxaca, Instituto Politécnico Nacional	OAXMA	2985	Cryptotis mexicanus (Coues, 1877)	Cryptotis mexicanus group	Cryptotis mexicanus	(Coues, 1877)			Animalia	Chordata	Mammalia	Eulipotyphla	Soricidae	Cryptotis	mexicanus		species					MX	MEXICO	OAXACA		El Rincón, 5 km SE San Juan Juquila	16.9005	-95.8973	WGS84	1
urn:catalog:OAXMA:2988	PreservedSpecimen	Centro Interdisciplinario de Investigación para el Desarrollo Integral Regional, Unidad Oaxaca, Instituto Politécnico Nacional	OAXMA	2988	Cryptotis mexicanus (Coues, 1877)	Cryptotis mexicanus group	Cryptotis mexicanus	(Coues, 1877)			Animalia	Chordata	Mammalia	Eulipotyphla	Soricidae	Cryptotis	mexicanus		species					MX	MEXICO	OAXACA		El Rincón, 5 km SE San Juan Juquila	16.9005	-95.8973	WGS84	1
urn:catalog:IIB-UV:2996	PreservedSpecimen	Instituto de Investigaciones Biológicas, Universidad Veracruzana	IIB-UV	2996	Cryptotis mexicanus (Coues, 1877)	Cryptotis mexicanus group	Cryptotis mexicanus	(Coues, 1877)			Animalia	Chordata	Mammalia	Eulipotyphla	Soricidae	Cryptotis	mexicanus		species	17/04/2005	2005	4	17	MX	MEXICO	VERACRUZ		Huichila, Tlacolulan	19.6661	-97.041	WGS84	1	M. C. Velasco
urn:catalog:IIB-UV:3081	PreservedSpecimen	Instituto de Investigaciones Biológicas, Universidad Veracruzana	IIB-UV	3081	Cryptotis mexicanus (Coues, 1877)	Cryptotis mexicanus group	Cryptotis mexicanus	(Coues, 1877)			Animalia	Chordata	Mammalia	Eulipotyphla	Soricidae	Cryptotis	mexicanus		species	21/04/2006	2006	4	21	MX	MEXICO	VERACRUZ		A. N. P. San Juan del Monte	19.6192	-97.1081	WGS84	1	R. Flores P.		bone fragments
urn:catalog:OAXMA:3106	PreservedSpecimen	Centro Interdisciplinario de Investigación para el Desarrollo Integral Regional, Unidad Oaxaca, Instituto Politécnico Nacional	OAXMA	3106	Cryptotis mexicanus (Coues, 1877)	Cryptotis mexicanus group	Cryptotis mexicanus	(Coues, 1877)			Animalia	Chordata	Mammalia	Eulipotyphla	Soricidae	Cryptotis	mexicanus		species	01/06/2002	2002	6	1	MX	MEXICO	OAXACA		Camino a Nuevo Zoquiapam, 10.64 km SO Santa Catarina Ixtepeji. Municipio Santa Catarina Ixtepeji, 2750 m.	17.2044	-96.6355	WGS84	1	M. A. Briones-Salas	Female	fluid
urn:catalog:OAXMA:3107	PreservedSpecimen	Centro Interdisciplinario de Investigación para el Desarrollo Integral Regional, Unidad Oaxaca, Instituto Politécnico Nacional	OAXMA	3107	Cryptotis mexicanus (Coues, 1877)	Cryptotis mexicanus group	Cryptotis mexicanus	(Coues, 1877)			Animalia	Chordata	Mammalia	Eulipotyphla	Soricidae	Cryptotis	mexicanus		species	01/06/2002	2002	6	1	MX	MEXICO	OAXACA		Camino a Nuevo Zoquiapam, 10.64 km SO Santa Catarina Ixtepeji. Municipio Santa Catarina Ixtepeji, 2750 m.	17.2044	-96.6355	WGS84	1	M. A. Briones-Salas
urn:catalog:IIB-UV:3143	PreservedSpecimen	Instituto de Investigaciones Biológicas, Universidad Veracruzana	IIB-UV	3143	Cryptotis mexicanus (Coues, 1877)	Cryptotis mexicanus group	Cryptotis mexicanus	(Coues, 1877)			Animalia	Chordata	Mammalia	Eulipotyphla	Soricidae	Cryptotis	mexicanus		species	04/02/2000	2000	2	4	MX	MEXICO	VERACRUZ		Mesa de la Yerba	19.7285	-96.9516	WGS84	1	A. González C.		skull
urn:catalog:IIB-UV:3144	PreservedSpecimen	Instituto de Investigaciones Biológicas, Universidad Veracruzana	IIB-UV	3144	Cryptotis mexicanus (Coues, 1877)	Cryptotis mexicanus group	Cryptotis mexicanus	(Coues, 1877)			Animalia	Chordata	Mammalia	Eulipotyphla	Soricidae	Cryptotis	mexicanus		species	04/02/2000	2000	2	4	MX	MEXICO	VERACRUZ		Mesa de la Yerba	19.5592	-97.0135	WGS84	1	A. González C.		skull
urn:catalog:IIB-UV:3145	PreservedSpecimen	Instituto de Investigaciones Biológicas, Universidad Veracruzana	IIB-UV	3145	Cryptotis mexicanus (Coues, 1877)	Cryptotis mexicanus group	Cryptotis mexicanus	(Coues, 1877)			Animalia	Chordata	Mammalia	Eulipotyphla	Soricidae	Cryptotis	mexicanus		species	04/02/2000	2000	2	4	MX	MEXICO	VERACRUZ		Mesa de la Yerba	19.5592	-97.0135	WGS84	1	M. Zapata G.
urn:catalog:OAXMA:3147	PreservedSpecimen	Centro Interdisciplinario de Investigación para el Desarrollo Integral Regional, Unidad Oaxaca, Instituto Politécnico Nacional	OAXMA	3147	Cryptotis mexicanus (Coues, 1877)	Cryptotis mexicanus group	Cryptotis mexicanus	(Coues, 1877)			Animalia	Chordata	Mammalia	Eulipotyphla	Soricidae	Cryptotis	mexicanus		species	14/05/2003	2003	5	14	MX	MEXICO	OAXACA		Camino a Nuevo Zoquiapam, 10.76 km SO Santa Catarina Ixtepeji. Municipio Santa Catarina Ixtepeji. 2860 m.	17.2003	-96.6371	WGS84	1	M. A. Briones-Salas
urn:catalog:OAXMA:3149	PreservedSpecimen	Centro Interdisciplinario de Investigación para el Desarrollo Integral Regional, Unidad Oaxaca, Instituto Politécnico Nacional	OAXMA	3149	Cryptotis mexicanus (Coues, 1877)	Cryptotis mexicanus group	Cryptotis mexicanus	(Coues, 1877)			Animalia	Chordata	Mammalia	Eulipotyphla	Soricidae	Cryptotis	mexicanus		species	15/05/2003	2003	5	15	MX	MEXICO	OAXACA		Camino a Nuevo Zoquiapam, 10.76 km SO Santa Catarina Ixtepeji. Municipio Santa Catarina Ixtepeji. 2860 m.	17.2003	-96.6371	WGS84	1	M. A. Briones-Salas
urn:catalog:OAXMA:3151	PreservedSpecimen	Centro Interdisciplinario de Investigación para el Desarrollo Integral Regional, Unidad Oaxaca, Instituto Politécnico Nacional	OAXMA	3151	Cryptotis mexicanus (Coues, 1877)	Cryptotis mexicanus group	Cryptotis mexicanus	(Coues, 1877)			Animalia	Chordata	Mammalia	Eulipotyphla	Soricidae	Cryptotis	mexicanus		species	15/05/2003	2003	5	15	MX	MEXICO	OAXACA		Camino a Nuevo Zoquiapam, 10.76 km SO Santa Catarina Ixtepeji. Municipio Santa Catarina Ixtepeji. 2860 m.	17.2003	-96.6371	WGS84	1	M. A. Briones-Salas
urn:catalog:OAXMA:3152	PreservedSpecimen	Centro Interdisciplinario de Investigación para el Desarrollo Integral Regional, Unidad Oaxaca, Instituto Politécnico Nacional	OAXMA	3152	Cryptotis mexicanus (Coues, 1877)	Cryptotis mexicanus group	Cryptotis mexicanus	(Coues, 1877)			Animalia	Chordata	Mammalia	Eulipotyphla	Soricidae	Cryptotis	mexicanus		species	15/05/2003	2003	5	15	MX	MEXICO	OAXACA		Camino a Nuevo Zoquiapam, 10.20 km SO Santa Catarina Ixtepeji. Municipio Santa Catarina Ixtepeji, 2820 m.	17.2055	-96.6335	WGS84	1	M. A. Briones-Salas	Male	skin|skull
urn:catalog:OAXMA:3153	PreservedSpecimen	Centro Interdisciplinario de Investigación para el Desarrollo Integral Regional, Unidad Oaxaca, Instituto Politécnico Nacional	OAXMA	3153	Cryptotis mexicanus (Coues, 1877)	Cryptotis mexicanus group	Cryptotis mexicanus	(Coues, 1877)			Animalia	Chordata	Mammalia	Eulipotyphla	Soricidae	Cryptotis	mexicanus		species	15/05/2003	2003	5	15	MX	MEXICO	OAXACA		Camino a Nuevo Zoquiapam, 10.20 km SO Santa Catarina Ixtepeji. Municipio Santa Catarina Ixtepeji, 2820 m.	17.2055	-96.6335	WGS84	1	M. A. Briones-Salas		skin|skull
urn:catalog:OAXMA:3154	PreservedSpecimen	Centro Interdisciplinario de Investigación para el Desarrollo Integral Regional, Unidad Oaxaca, Instituto Politécnico Nacional	OAXMA	3154	Cryptotis mexicanus (Coues, 1877)	Cryptotis mexicanus group	Cryptotis mexicanus	(Coues, 1877)			Animalia	Chordata	Mammalia	Eulipotyphla	Soricidae	Cryptotis	mexicanus		species	16/05/2003	2003	5	16	MX	MEXICO	OAXACA		Camino a Nuevo Zoquiapam, 10.76 km SO Santa Catarina Ixtepeji. Municipio Santa Catarina Ixtepeji. 2860 m.	17.2003	-96.6371	WGS84	1	M. A. Briones-Salas
urn:catalog:IIB-UV:3158	PreservedSpecimen	Instituto de Investigaciones Biológicas, Universidad Veracruzana	IIB-UV	3158	Cryptotis mexicanus (Coues, 1877)	Cryptotis mexicanus group	Cryptotis mexicanus	(Coues, 1877)			Animalia	Chordata	Mammalia	Eulipotyphla	Soricidae	Cryptotis	mexicanus		species	08/06/2006	2006	6	8	MX	MEXICO	VERACRUZ		Reserva Pancho Poza, Altotonga				1	J. T. Villa	Male	skull
urn:catalog:OAXMA:3159	PreservedSpecimen	Centro Interdisciplinario de Investigación para el Desarrollo Integral Regional, Unidad Oaxaca, Instituto Politécnico Nacional	OAXMA	3159	Cryptotis mexicanus (Coues, 1877)	Cryptotis mexicanus group	Cryptotis mexicanus	(Coues, 1877)			Animalia	Chordata	Mammalia	Eulipotyphla	Soricidae	Cryptotis	mexicanus		species	03/06/2003	2003	6	3	MX	MEXICO	OAXACA		Camino a Nuevo Zoquiapam, 10.76 km SO Santa Catarina Ixtepeji. Municipio Santa Catarina Ixtepeji. 2860 m.	17.2003	-96.6371	WGS84	1	M. A. Briones-Salas
urn:catalog:OAXMA:3160	PreservedSpecimen	Centro Interdisciplinario de Investigación para el Desarrollo Integral Regional, Unidad Oaxaca, Instituto Politécnico Nacional	OAXMA	3160	Cryptotis mexicanus (Coues, 1877)	Cryptotis mexicanus group	Cryptotis mexicanus	(Coues, 1877)			Animalia	Chordata	Mammalia	Eulipotyphla	Soricidae	Cryptotis	mexicanus		species	03/06/2003	2003	6	3	MX	MEXICO	OAXACA		Camino a Nuevo Zoquiapam, 10.76 km SO Santa Catarina Ixtepeji. Municipio Santa Catarina Ixtepeji. 2860 m.	17.2003	-96.6371	WGS84	1	M. A. Briones-Salas
urn:catalog:OAXMA:3161	PreservedSpecimen	Centro Interdisciplinario de Investigación para el Desarrollo Integral Regional, Unidad Oaxaca, Instituto Politécnico Nacional	OAXMA	3161	Cryptotis mexicanus (Coues, 1877)	Cryptotis mexicanus group	Cryptotis mexicanus	(Coues, 1877)			Animalia	Chordata	Mammalia	Eulipotyphla	Soricidae	Cryptotis	mexicanus		species	03/06/2003	2003	6	3	MX	MEXICO	OAXACA		Camino a Nuevo Zoquiapam, 10.76 km SO Santa Catarina Ixtepeji. Municipio Santa Catarina Ixtepeji. 2860 m.	17.2003	-96.6371	WGS84	1	M. A. Briones-Salas
urn:catalog:OAXMA:3162	PreservedSpecimen	Centro Interdisciplinario de Investigación para el Desarrollo Integral Regional, Unidad Oaxaca, Instituto Politécnico Nacional	OAXMA	3162	Cryptotis mexicanus (Coues, 1877)	Cryptotis mexicanus group	Cryptotis mexicanus	(Coues, 1877)			Animalia	Chordata	Mammalia	Eulipotyphla	Soricidae	Cryptotis	mexicanus		species	03/06/2003	2003	6	3	MX	MEXICO	OAXACA		Camino a Nuevo Zoquiapam, 10.76 km SO Santa Catarina Ixtepeji. Municipio Santa Catarina Ixtepeji. 2860 m.	17.2003	-96.6371	WGS84	1	M. A. Briones-Salas	Female
urn:catalog:OAXMA:3163	PreservedSpecimen	Centro Interdisciplinario de Investigación para el Desarrollo Integral Regional, Unidad Oaxaca, Instituto Politécnico Nacional	OAXMA	3163	Cryptotis mexicanus (Coues, 1877)	Cryptotis mexicanus group	Cryptotis mexicanus	(Coues, 1877)			Animalia	Chordata	Mammalia	Eulipotyphla	Soricidae	Cryptotis	mexicanus		species	04/06/2003	2003	6	4	MX	MEXICO	OAXACA		Camino a Nuevo Zoquiapam, 10.76 km SO Santa Catarina Ixtepeji. Municipio Santa Catarina Ixtepeji. 2860 m.	17.2003	-96.6371	WGS84	1	M. A. Briones-Salas
urn:catalog:OAXMA:3164	PreservedSpecimen	Centro Interdisciplinario de Investigación para el Desarrollo Integral Regional, Unidad Oaxaca, Instituto Politécnico Nacional	OAXMA	3164	Cryptotis mexicanus (Coues, 1877)	Cryptotis mexicanus group	Cryptotis mexicanus	(Coues, 1877)			Animalia	Chordata	Mammalia	Eulipotyphla	Soricidae	Cryptotis	mexicanus		species	04/06/2003	2003	6	4	MX	MEXICO	OAXACA		Camino a Nuevo Zoquiapam, 10.76 km SO Santa Catarina Ixtepeji. Municipio Santa Catarina Ixtepeji. 2860 m.	17.2003	-96.6371	WGS84	1	M. A. Briones-Salas	Male
urn:catalog:OAXMA:3165	PreservedSpecimen	Centro Interdisciplinario de Investigación para el Desarrollo Integral Regional, Unidad Oaxaca, Instituto Politécnico Nacional	OAXMA	3165	Cryptotis mexicanus (Coues, 1877)	Cryptotis mexicanus group	Cryptotis mexicanus	(Coues, 1877)			Animalia	Chordata	Mammalia	Eulipotyphla	Soricidae	Cryptotis	mexicanus		species	04/06/2003	2003	6	4	MX	MEXICO	OAXACA		Camino a Nuevo Zoquiapam, 10.76 km SO Santa Catarina Ixtepeji. Municipio Santa Catarina Ixtepeji. 2860 m.	17.2003	-96.6371	WGS84	1	M. A. Briones-Salas	Male	skin|skull|skeleton
urn:catalog:OAXMA:3166	PreservedSpecimen	Centro Interdisciplinario de Investigación para el Desarrollo Integral Regional, Unidad Oaxaca, Instituto Politécnico Nacional	OAXMA	3166	Cryptotis mexicanus (Coues, 1877)	Cryptotis mexicanus group	Cryptotis mexicanus	(Coues, 1877)			Animalia	Chordata	Mammalia	Eulipotyphla	Soricidae	Cryptotis	mexicanus		species	04/06/2003	2003	6	4	MX	MEXICO	OAXACA		Camino a Nuevo Zoquiapam, 10.96 km SO Santa Catarina Ixtepeji, Muniicipio Santa Catarina Ixtepeji, 2820 m	17.2014	-96.6405	WGS84	1	M. A. Briones-Salas
urn:catalog:OAXMA:3167	PreservedSpecimen	Centro Interdisciplinario de Investigación para el Desarrollo Integral Regional, Unidad Oaxaca, Instituto Politécnico Nacional	OAXMA	3167	Cryptotis mexicanus (Coues, 1877)	Cryptotis mexicanus group	Cryptotis mexicanus	(Coues, 1877)			Animalia	Chordata	Mammalia	Eulipotyphla	Soricidae	Cryptotis	mexicanus		species	05/06/2003	2003	6	5	MX	MEXICO	OAXACA		Camino a Nuevo Zoquiapam, 10.76 km SO Santa Catarina Ixtepeji. Municipio Santa Catarina Ixtepeji. 2860 m.	17.2003	-96.6371	WGS84	1	M. A. Briones-Salas	Male	skin|skull|skeleton
urn:catalog:OAXMA:3168	PreservedSpecimen	Centro Interdisciplinario de Investigación para el Desarrollo Integral Regional, Unidad Oaxaca, Instituto Politécnico Nacional	OAXMA	3168	Cryptotis mexicanus (Coues, 1877)	Cryptotis mexicanus group	Cryptotis mexicanus	(Coues, 1877)			Animalia	Chordata	Mammalia	Eulipotyphla	Soricidae	Cryptotis	mexicanus		species	05/06/2003	2003	6	5	MX	MEXICO	OAXACA		Camino a Nuevo Zoquiapam, 10.76 km SO Santa Catarina Ixtepeji. Municipio Santa Catarina Ixtepeji. 2860 m.	17.2003	-96.6371	WGS84	1	M. A. Briones-Salas	Male	skin|skull|skeleton
urn:catalog:OAXMA:3169	PreservedSpecimen	Centro Interdisciplinario de Investigación para el Desarrollo Integral Regional, Unidad Oaxaca, Instituto Politécnico Nacional	OAXMA	3169	Cryptotis mexicanus (Coues, 1877)	Cryptotis mexicanus group	Cryptotis mexicanus	(Coues, 1877)			Animalia	Chordata	Mammalia	Eulipotyphla	Soricidae	Cryptotis	mexicanus		species	05/06/2003	2003	6	5	MX	MEXICO	OAXACA		Camino a Nuevo Zoquiapam, 10.76 km SO Santa Catarina Ixtepeji. Municipio Santa Catarina Ixtepeji. 2860 m.	17.2003	-96.6371	WGS84	1	M. A. Briones-Salas	Female	skin|skull|skeleton
urn:catalog:OAXMA:3170	PreservedSpecimen	Centro Interdisciplinario de Investigación para el Desarrollo Integral Regional, Unidad Oaxaca, Instituto Politécnico Nacional	OAXMA	3170	Cryptotis mexicanus (Coues, 1877)	Cryptotis mexicanus group	Cryptotis mexicanus	(Coues, 1877)			Animalia	Chordata	Mammalia	Eulipotyphla	Soricidae	Cryptotis	mexicanus		species	05/06/2003	2003	6	5	MX	MEXICO	OAXACA		Camino a Nuevo Zoquiapam, 10.96 km SO Santa Catarina Ixtepeji, Muniicipio Santa Catarina Ixtepeji, 2820 m	17.2014	-96.6405	WGS84	1	M. A. Briones-Salas
urn:catalog:OAXMA:3172	PreservedSpecimen	Centro Interdisciplinario de Investigación para el Desarrollo Integral Regional, Unidad Oaxaca, Instituto Politécnico Nacional	OAXMA	3172	Cryptotis mexicanus (Coues, 1877)	Cryptotis mexicanus group	Cryptotis mexicanus	(Coues, 1877)			Animalia	Chordata	Mammalia	Eulipotyphla	Soricidae	Cryptotis	mexicanus		species	05/06/2003	2003	6	5	MX	MEXICO	OAXACA		Camino a Nuevo Zoquiapam, 10.96 km SO Santa Catarina Ixtepeji, Muniicipio Santa Catarina Ixtepeji, 2820 m	17.2014	-96.6405	WGS84	1	M. A. Briones-Salas
urn:catalog:OAXMA:3173	PreservedSpecimen	Centro Interdisciplinario de Investigación para el Desarrollo Integral Regional, Unidad Oaxaca, Instituto Politécnico Nacional	OAXMA	3173	Cryptotis mexicanus (Coues, 1877)	Cryptotis mexicanus group	Cryptotis mexicanus	(Coues, 1877)			Animalia	Chordata	Mammalia	Eulipotyphla	Soricidae	Cryptotis	mexicanus		species	01/07/2003	2003	7	1	MX	MEXICO	OAXACA		Camino a Nuevo Zoquiapam, 10.76 km SO Santa Catarina Ixtepeji. Municipio Santa Catarina Ixtepeji. 2860 m.	17.2003	-96.6371	WGS84	1	M. A. Briones-Salas	Male	skin|skull|skeleton
urn:catalog:OAXMA:3174	PreservedSpecimen	Centro Interdisciplinario de Investigación para el Desarrollo Integral Regional, Unidad Oaxaca, Instituto Politécnico Nacional	OAXMA	3174	Cryptotis mexicanus (Coues, 1877)	Cryptotis mexicanus group	Cryptotis mexicanus	(Coues, 1877)			Animalia	Chordata	Mammalia	Eulipotyphla	Soricidae	Cryptotis	mexicanus		species	01/07/2003	2003	7	1	MX	MEXICO	OAXACA		Camino a Nuevo Zoquiapam, 10.76 km SO Santa Catarina Ixtepeji. Municipio Santa Catarina Ixtepeji. 2860 m.	17.2003	-96.6371	WGS84	1	M. A. Briones-Salas
urn:catalog:OAXMA:3175	PreservedSpecimen	Centro Interdisciplinario de Investigación para el Desarrollo Integral Regional, Unidad Oaxaca, Instituto Politécnico Nacional	OAXMA	3175	Cryptotis mexicanus (Coues, 1877)	Cryptotis mexicanus group	Cryptotis mexicanus	(Coues, 1877)			Animalia	Chordata	Mammalia	Eulipotyphla	Soricidae	Cryptotis	mexicanus		species	02/07/2003	2003	7	2	MX	MEXICO	OAXACA		Camino a Nuevo Zoquiapam, 10.76 km SO Santa Catarina Ixtepeji. Municipio Santa Catarina Ixtepeji. 2860 m.	17.2003	-96.6371	WGS84	1	M. A. Briones-Salas
urn:catalog:IIB-UV:3175	PreservedSpecimen	Instituto de Investigaciones Biológicas, Universidad Veracruzana	IIB-UV	3175	Cryptotis pueblensis Jackson, 1933	Cryptotis parvus group	Cryptotis pueblensis	Jackson, 1933			Animalia	Chordata	Mammalia	Eulipotyphla	Soricidae	Cryptotis	pueblensis		species	26/06/2006	2006	6	26	MX	MEXICO	VERACRUZ		Xalapa, IIBUV				1	R. Arboleda		bone fragments
urn:catalog:OAXMA:3176	PreservedSpecimen	Centro Interdisciplinario de Investigación para el Desarrollo Integral Regional, Unidad Oaxaca, Instituto Politécnico Nacional	OAXMA	3176	Cryptotis mexicanus (Coues, 1877)	Cryptotis mexicanus group	Cryptotis mexicanus	(Coues, 1877)			Animalia	Chordata	Mammalia	Eulipotyphla	Soricidae	Cryptotis	mexicanus		species	02/07/2003	2003	7	2	MX	MEXICO	OAXACA		Camino a Nuevo Zoquiapam, 10.76 km SO Santa Catarina Ixtepeji. Municipio Santa Catarina Ixtepeji. 2860 m.	17.2003	-96.6371	WGS84	1	M. A. Briones-Salas
urn:catalog:OAXMA:3177	PreservedSpecimen	Centro Interdisciplinario de Investigación para el Desarrollo Integral Regional, Unidad Oaxaca, Instituto Politécnico Nacional	OAXMA	3177	Cryptotis mexicanus (Coues, 1877)	Cryptotis mexicanus group	Cryptotis mexicanus	(Coues, 1877)			Animalia	Chordata	Mammalia	Eulipotyphla	Soricidae	Cryptotis	mexicanus		species	02/07/2003	2003	7	2	MX	MEXICO	OAXACA		Camino a Nuevo Zoquiapam, 10.76 km SO Santa Catarina Ixtepeji. Municipio Santa Catarina Ixtepeji. 2860 m.	17.2003	-96.6371	WGS84	1	M. A. Briones-Salas
urn:catalog:OAXMA:3178	PreservedSpecimen	Centro Interdisciplinario de Investigación para el Desarrollo Integral Regional, Unidad Oaxaca, Instituto Politécnico Nacional	OAXMA	3178	Cryptotis mexicanus (Coues, 1877)	Cryptotis mexicanus group	Cryptotis mexicanus	(Coues, 1877)			Animalia	Chordata	Mammalia	Eulipotyphla	Soricidae	Cryptotis	mexicanus		species	02/07/2003	2003	7	2	MX	MEXICO	OAXACA		Camino a Nuevo Zoquiapam, 10.76 km SO Santa Catarina Ixtepeji. Municipio Santa Catarina Ixtepeji. 2860 m.	17.2003	-96.6371	WGS84	1	M. A. Briones-Salas
urn:catalog:OAXMA:3180	PreservedSpecimen	Centro Interdisciplinario de Investigación para el Desarrollo Integral Regional, Unidad Oaxaca, Instituto Politécnico Nacional	OAXMA	3180	Cryptotis mexicanus (Coues, 1877)	Cryptotis mexicanus group	Cryptotis mexicanus	(Coues, 1877)			Animalia	Chordata	Mammalia	Eulipotyphla	Soricidae	Cryptotis	mexicanus		species	02/07/2003	2003	7	2	MX	MEXICO	OAXACA		Camino a Nuevo Zoquiapam, 10.76 km SO Santa Catarina Ixtepeji. Municipio Santa Catarina Ixtepeji. 2860 m.	17.2003	-96.6371	WGS84	1	M. A. Briones-Salas	Male	skin|skull|skeleton
urn:catalog:OAXMA:3183	PreservedSpecimen	Centro Interdisciplinario de Investigación para el Desarrollo Integral Regional, Unidad Oaxaca, Instituto Politécnico Nacional	OAXMA	3183	Cryptotis mexicanus (Coues, 1877)	Cryptotis mexicanus group	Cryptotis mexicanus	(Coues, 1877)			Animalia	Chordata	Mammalia	Eulipotyphla	Soricidae	Cryptotis	mexicanus		species	02/07/2003	2003	7	2	MX	MEXICO	OAXACA		Camino a Nuevo Zoquiapam, 10.96 km SO Santa Catarina Ixtepeji, Muniicipio Santa Catarina Ixtepeji, 2820 m	17.2014	-96.6405	WGS84	1	M. A. Briones-Salas
urn:catalog:OAXMA:3184	PreservedSpecimen	Centro Interdisciplinario de Investigación para el Desarrollo Integral Regional, Unidad Oaxaca, Instituto Politécnico Nacional	OAXMA	3184	Cryptotis mexicanus (Coues, 1877)	Cryptotis mexicanus group	Cryptotis mexicanus	(Coues, 1877)			Animalia	Chordata	Mammalia	Eulipotyphla	Soricidae	Cryptotis	mexicanus		species	02/07/2003	2003	7	2	MX	MEXICO	OAXACA		Camino a Nuevo Zoquiapam, 10.20 km SO Santa Catarina Ixtepeji. Municipio Santa Catarina Ixtepeji, 2820 m.	17.2055	-96.6335	WGS84	1	M. A. Briones-Salas	Female	skin|skull
urn:catalog:IIB-UV:3222	PreservedSpecimen	Instituto de Investigaciones Biológicas, Universidad Veracruzana	IIB-UV	3222	Cryptotis mexicanus (Coues, 1877)	Cryptotis mexicanus group	Cryptotis mexicanus	(Coues, 1877)			Animalia	Chordata	Mammalia	Eulipotyphla	Soricidae	Cryptotis	mexicanus		species	06/05/2006	2006	5	6	MX	MEXICO	VERACRUZ		A. N. P. San Juan del Monte	19.6192	-97.1081	WGS84	1	R. Flores P.		bone fragments
urn:catalog:ECO-SC-M:3235	PreservedSpecimen	El Colegio de la Frontera Sur, Unidad San Cristóbal de las Casas	ECO-SC-M	3235	Cryptotis pueblensis Jackson, 1933	Cryptotis parvus group	Cryptotis pueblensis	Jackson, 1933			Animalia	Chordata	Mammalia	Eulipotyphla	Soricidae	Cryptotis	pueblensis		species	27/10/2010	2010	10	27	MX	MEXICO	CHIAPAS	SAN CRISTOBAL DE LAS CASAS	El Colegio de la Frontera Sur. Cerca de la Planta de Tratamiento de Agua.	16.7062	-92.6157	WGS84	1	Jorge Bolaños C.
urn:catalog:ECO-SC-M:3236	PreservedSpecimen	El Colegio de la Frontera Sur, Unidad San Cristóbal de las Casas	ECO-SC-M	3236	Cryptotis pueblensis Jackson, 1933	Cryptotis parvus group	Cryptotis pueblensis	Jackson, 1933			Animalia	Chordata	Mammalia	Eulipotyphla	Soricidae	Cryptotis	pueblensis		species	27/10/2010	2010	10	27	MX	MEXICO	CHIAPAS	SAN CRISTOBAL DE LAS CASAS	El Colegio de la Frontera Sur. Cerca de la Planta de Tratamiento de Agua.	16.7062	-92.6157	WGS84	1	Jorge Bolaños C.
urn:catalog:MHN-Uca:3298	PreservedSpecimen	Museo de Historia Natural de la Universidad de Caldas	MHN-Uca	3298	Cryptotis niausa Moreno-Cárdenas & Albuja, 2014	Cryptotis thomasi group	Cryptotis niausa	Moreno-Cárdenas and Albuja, 2014			Animalia	Chordata	Mammalia	Eulipotyphla	Soricidae	Cryptotis	niausa		species					CO	COLOMBIA	NARIÑO		Guachucal, Los Capotes, “Resguardo” Muellamues”, Laguna La Bolsa	0.9569	-77.7744	WGS84	1	Daniela Velásquez G	Female	skin|skull
urn:catalog:USAC:3319	PreservedSpecimen	Universidad de San Carlos de Guatemala	USAC	3319	Cryptotis goodwini Jackson, 1933	Cryptotis goodwini group	Cryptotis goodwini	Jackson, 1933			Animalia	Chordata	Mammalia	Eulipotyphla	Soricidae	Cryptotis	goodwini		species					GT	GUATEMALA	CHIQUIMULA	Esquipulas	La Fraternidad, Reserva de Biósfera, Trifinio; Cumbre de Montecristo	14.4192	-89.3558	WGS84	1	Nicté Ordóñez Garza		skin
urn:catalog:USAC:3325	PreservedSpecimen	Universidad de San Carlos de Guatemala	USAC	3325	Cryptotis goodwini Jackson, 1933	Cryptotis goodwini group	Cryptotis goodwini	Jackson, 1933			Animalia	Chordata	Mammalia	Eulipotyphla	Soricidae	Cryptotis	goodwini		species					GT	GUATEMALA	CHIQUIMULA	Esquipulas	La Fraternidad, Reserva de Biósfera, Trifinio; Cumbre de Montecristo	14.4192	-89.3558	WGS84	1	Nicté Ordóñez Garza		skin|skull|skeleton
urn:catalog:USAC:3333	PreservedSpecimen	Universidad de San Carlos de Guatemala	USAC	3333	Cryptotis merriami Choate, 1970	Cryptotis nigrescens group	Cryptotis merriami	Choate, 1970			Animalia	Chordata	Mammalia	Eulipotyphla	Soricidae	Cryptotis	merriami		species					GT	GUATEMALA	CHIQUIMULA	Esquipulas	La Fraternidad, Reserva de Biósfera, Trifinio; Caserío El Duraznal, Aldea Santa Rosalía, Cumbre Montecristo, Trifinio	14.5048	-89.3806	WGS84	1	Nicté Ordóñez Garza		skin|skull|skeleton
urn:catalog:USAC:3334	PreservedSpecimen	Universidad de San Carlos de Guatemala	USAC	3334	Cryptotis goodwini Jackson, 1933	Cryptotis goodwini group	Cryptotis goodwini	Jackson, 1933			Animalia	Chordata	Mammalia	Eulipotyphla	Soricidae	Cryptotis	goodwini		species					GT	GUATEMALA	CHIQUIMULA	Esquipulas	La Fraternidad, Reserva de Biósfera, Trifinio; Cumbre de Montecristo	14.4192	-89.3558	WGS84	1	Nicté Ordóñez Garza		skin|skull|skeleton
urn:catalog:QCAZ:3341	PreservedSpecimen	Museo de Zoología de la Pontificia Universidad Católica del Ecuador	QCAZ	3341	Cryptotis montivagus (Anthony, 1921)	Cryptotis thomasi group	Cryptotis montivagus	(Anthony, 1921)			Animalia	Chordata	Mammalia	Eulipotyphla	Soricidae	Cryptotis	montivagus		species	19/09/1998	1998	9	19	EC	ECUADOR	ZAMORA CHINCHIPE	Zamora	Est. Cient. San Francisco vía Loja-Zamora, km 30, 3140 m	-3.976	-79.0756	WGS84	1		Male
urn:catalog:CVULA:3345	PreservedSpecimen	Colección de Vertebrados de la Universidad de Los Andes	CVULA	3345	Cryptotis dinirensis Quiroga-Carmona & DoNascimiento, 2016	Cryptotis thomasi group	Cryptotis dinirensis	Quiroga-Carmona & DoNascimiento, 2016			Animalia	Chordata	Mammalia	Eulipotyphla	Soricidae	Cryptotis	dinirensis		species					VE	VENEZUELA	TRUJILLO		Sector La Antena, Parque Nacional Guaramacal	9.2167	-70.1833	WGS84	1
urn:catalog:QCAZ:3409	PreservedSpecimen	Museo de Zoología de la Pontificia Universidad Católica del Ecuador	QCAZ	3409	Cryptotis equatoris (Thomas, 1912)	Cryptotis thomasi group	Cryptotis equatoris	(Thomas, 1912)			Animalia	Chordata	Mammalia	Eulipotyphla	Soricidae	Cryptotis	equatoris		species	25/08/1997	1997	8	25	EC	ECUADOR	PICHINCHA	Quito	Laguna Grande de Mojanda	0.1393	-78.2674	WGS84	1
urn:catalog:ENCB:3413	PreservedSpecimen	Escuela Nacional de Ciencias Biológicas, Instituto Politécnico Nacional	ENCB	3413	Cryptotis phillipsii (Schaldach, 1966)	Cryptotis mexicanus group	Cryptotis phillipsii	(Schaldach, 1966)			Animalia	Chordata	Mammalia	Eulipotyphla	Soricidae	Cryptotis	phillipsii		species	04/01/1968	1968	1	4	MX	MEXICO	OAXACA		16 Km Sw Suchixtepec	15.9903	-96.5683	WGS84	1	E. Martín F.	Male	skin|skull|skeleton
urn:catalog:ENCB:3414	PreservedSpecimen	Escuela Nacional de Ciencias Biológicas, Instituto Politécnico Nacional	ENCB	3414	Cryptotis phillipsii (Schaldach, 1966)	Cryptotis mexicanus group	Cryptotis phillipsii	(Schaldach, 1966)			Animalia	Chordata	Mammalia	Eulipotyphla	Soricidae	Cryptotis	phillipsii		species	04/01/1968	1968	1	4	MX	MEXICO	OAXACA		16 Km Sw Suchixtepec	15.9903	-96.5683	WGS84	1	E. Martín F.	Female	skin|skull|skeleton
urn:catalog:IIB-UV:3449	PreservedSpecimen	Instituto de Investigaciones Biológicas, Universidad Veracruzana	IIB-UV	3449	Cryptotis pueblensis Jackson, 1933	Cryptotis parvus group	Cryptotis pueblensis	Jackson, 1933			Animalia	Chordata	Mammalia	Eulipotyphla	Soricidae	Cryptotis	pueblensis		species	29/10/2007	2007	10	29	MX	MEXICO	VERACRUZ		Playa Norte, Mpio. Veracruz	19.2401	-96.1723	WGS84	1	S. Guzmán G.	Female	skin|skull
urn:catalog:MZFC-M:3480	PreservedSpecimen	Facultad de Ciencias, Universidad Nacional Autónoma de México	MZFC-M	3480	Cryptotis goldmani goldmani (Merriam, 1895)	Cryptotis goldmani group	Cryptotis goldmani goldmani	(Merriam, 1895)			Animalia	Chordata	Mammalia	Eulipotyphla	Soricidae	Cryptotis	goldmani	goldmani	subspecies	09/06/1985	1985	6	9	MX	MEXICO	GUERRERO		Omiltemi, Las Trincheras				1
urn:catalog:MZFC-M:3481	PreservedSpecimen	Facultad de Ciencias, Universidad Nacional Autónoma de México	MZFC-M	3481	Cryptotis goldmani goldmani (Merriam, 1895)	Cryptotis goldmani group	Cryptotis goldmani goldmani	(Merriam, 1895)			Animalia	Chordata	Mammalia	Eulipotyphla	Soricidae	Cryptotis	goldmani	goldmani	subspecies	31/07/1983	1983	7	31	MX	MEXICO	GUERRERO	Atoyac de Álvarez	El Iris				1	Julio Juárez Gómez	Female	skin|skull|skeleton
urn:catalog:MZFC-M:3482	PreservedSpecimen	Facultad de Ciencias, Universidad Nacional Autónoma de México	MZFC-M	3482	Cryptotis goldmani goldmani (Merriam, 1895)	Cryptotis goldmani group	Cryptotis goldmani goldmani	(Merriam, 1895)			Animalia	Chordata	Mammalia	Eulipotyphla	Soricidae	Cryptotis	goldmani	goldmani	subspecies	31/07/1983	1983	7	31	MX	MEXICO	GUERRERO	Atoyac de Álvarez	El Iris				1	Julio Juárez Gómez	Male	skin|skull|skeleton
urn:catalog:MZFC-M:3483	PreservedSpecimen	Facultad de Ciencias, Universidad Nacional Autónoma de México	MZFC-M	3483	Cryptotis goldmani goldmani (Merriam, 1895)	Cryptotis goldmani group	Cryptotis goldmani goldmani	(Merriam, 1895)			Animalia	Chordata	Mammalia	Eulipotyphla	Soricidae	Cryptotis	goldmani	goldmani	subspecies	24/10/1985	1985	10	24	MX	MEXICO	GUERRERO		Omiltemi, Camino A Chayotillo				1
urn:catalog:MZFC-M:3484	PreservedSpecimen	Facultad de Ciencias, Universidad Nacional Autónoma de México	MZFC-M	3484	Cryptotis goldmani goldmani (Merriam, 1895)	Cryptotis goldmani group	Cryptotis goldmani goldmani	(Merriam, 1895)			Animalia	Chordata	Mammalia	Eulipotyphla	Soricidae	Cryptotis	goldmani	goldmani	subspecies	06/08/1985	1985	8	6	MX	MEXICO	GUERRERO		Omiltemi	17.5608	-99.6867	WGS84	1
urn:catalog:MZFC-M:3485	PreservedSpecimen	Facultad de Ciencias, Universidad Nacional Autónoma de México	MZFC-M	3485	Cryptotis goldmani goldmani (Merriam, 1895)	Cryptotis goldmani group	Cryptotis goldmani goldmani	(Merriam, 1895)			Animalia	Chordata	Mammalia	Eulipotyphla	Soricidae	Cryptotis	goldmani	goldmani	subspecies	24/06/1984	1984	6	24	MX	MEXICO			Los Retrocesos				1
urn:catalog:MZFC-M:3486	PreservedSpecimen	Facultad de Ciencias, Universidad Nacional Autónoma de México	MZFC-M	3486	Cryptotis goldmani goldmani (Merriam, 1895)	Cryptotis goldmani group	Cryptotis goldmani goldmani	(Merriam, 1895)			Animalia	Chordata	Mammalia	Eulipotyphla	Soricidae	Cryptotis	goldmani	goldmani	subspecies	20/02/1985	1985	2	20	MX	MEXICO			Los Retrocesos				1
urn:catalog:ASNHC:3493	PreservedSpecimen	Angelo State Natural History Collections	ASNHC	3493	Cryptotis goldmani goldmani (Merriam, 1895)	Cryptotis goldmani group	Cryptotis goldmani goldmani	(Merriam, 1895)			Animalia	Chordata	Mammalia	Eulipotyphla	Soricidae	Cryptotis	goldmani	goldmani	subspecies	24/07/1986	1986	7	24	MX	MEXICO	GUERRERO		Omiltemi	17.5608	-99.6867	WGS84	1	George, S B		skull
urn:catalog:ASNHC:3494	PreservedSpecimen	Angelo State Natural History Collections	ASNHC	3494	Cryptotis goldmani goldmani (Merriam, 1895)	Cryptotis goldmani group	Cryptotis goldmani goldmani	(Merriam, 1895)			Animalia	Chordata	Mammalia	Eulipotyphla	Soricidae	Cryptotis	goldmani	goldmani	subspecies	25/07/1986	1986	7	25	MX	MEXICO	GUERRERO		Omiltemi	17.5608	-99.6867	WGS84	1	George, S B		skin|skull
urn:catalog:ASNHC:3495	PreservedSpecimen	Angelo State Natural History Collections	ASNHC	3495	Cryptotis magnus (Merriam, 1895)	Cryptotis mexicanus group	Cryptotis magnus	(Merriam, 1895)			Animalia	Chordata	Mammalia	Eulipotyphla	Soricidae	Cryptotis	magnus		species	20/07/1986	1986	7	20	MX	MEXICO	OAXACA	SANTIAGO COMALTEPEC	27.5 km NE Llano de las Flores, Hwy 175, by road	17.5819	-96.4906	WGS84	1	George, S B		skin|skull
urn:catalog:ASNHC:3496	PreservedSpecimen	Angelo State Natural History Collections	ASNHC	3496	Cryptotis magnus (Merriam, 1895)	Cryptotis mexicanus group	Cryptotis magnus	(Merriam, 1895)			Animalia	Chordata	Mammalia	Eulipotyphla	Soricidae	Cryptotis	magnus		species	21/07/1986	1986	7	21	MX	MEXICO	OAXACA	SANTIAGO COMALTEPEC	27.5 km NE Llano de las Flores, Hwy 175, by road	17.5819	-96.4906	WGS84	1	George, S B		skin|skull
urn:catalog:ASNHC:3497	PreservedSpecimen	Angelo State Natural History Collections	ASNHC	3497	Cryptotis mexicanus (Coues, 1877)	Cryptotis mexicanus group	Cryptotis mexicanus	(Coues, 1877)			Animalia	Chordata	Mammalia	Eulipotyphla	Soricidae	Cryptotis	mexicanus		species	20/07/1986	1986	7	20	MX	MEXICO	OAXACA	SANTIAGO COMALTEPEC	27.5 km NE Llano de las Flores, Hwy 175, by road	17.5819	-96.4906	WGS84	1	George, S B		skin|skull
urn:catalog:ASNHC:3498	PreservedSpecimen	Angelo State Natural History Collections	ASNHC	3498	Cryptotis mexicanus (Coues, 1877)	Cryptotis mexicanus group	Cryptotis mexicanus	(Coues, 1877)			Animalia	Chordata	Mammalia	Eulipotyphla	Soricidae	Cryptotis	mexicanus		species	20/07/1986	1986	7	20	MX	MEXICO	OAXACA	SANTIAGO COMALTEPEC	27.5 km NE Llano de las Flores, Hwy 175, by road	17.5819	-96.4906	WGS84	1	George, S B		skin|skull
urn:catalog:ASNHC:3499	PreservedSpecimen	Angelo State Natural History Collections	ASNHC	3499	Cryptotis mexicanus (Coues, 1877)	Cryptotis mexicanus group	Cryptotis mexicanus	(Coues, 1877)			Animalia	Chordata	Mammalia	Eulipotyphla	Soricidae	Cryptotis	mexicanus		species	21/07/1986	1986	7	21	MX	MEXICO	OAXACA	SANTIAGO COMALTEPEC	27.5 km NE Llano de las Flores, Hwy 175, by road	17.5819	-96.4906	WGS84	1	George, S B		skin|skull
urn:catalog:CVULA:3502	PreservedSpecimen	Colección de Vertebrados de la Universidad de Los Andes	CVULA	3502	Cryptotis meridensis (Thomas, 1898)	Cryptotis thomasi group	Cryptotis meridensis	(Thomas, 1898)	Cryptotis meridensis Thomas, 1898		Animalia	Chordata	Mammalia	Eulipotyphla	Soricidae	Cryptotis	meridensis		species					VE	VENEZUELA	MÉRIDA		Asentamiento Monterrey, 8 km NNE Mérida	8.6833	-71.1167	WGS84	1
urn:catalog:QCAZ:3520	PreservedSpecimen	Museo de Zoología de la Pontificia Universidad Católica del Ecuador	QCAZ	3520	Cryptotis niausa Moreno-Cárdenas & Albuja, 2014	Cryptotis thomasi group	Cryptotis niausa	Moreno-Cárdenas and Albuja, 2014			Animalia	Chordata	Mammalia	Eulipotyphla	Soricidae	Cryptotis	niausa		species	21/09/2000	2000	9	21	EC	ECUADOR	CARCHI	Tulcán	Quebrada Tunguetan, 2865 msnm	0.6443	-77.773	WGS84	1
urn:catalog:USNM:3525	PreservedSpecimen	National Museum of Natural History, Smithsonian Institution	USNM	3525	Cryptotis mexicanus (Coues, 1877)	Cryptotis mexicanus group	Cryptotis mexicanus	(Coues, 1877)	Blarina (Soriciscus) mexicana	Type	Animalia	Chordata	Mammalia	Eulipotyphla	Soricidae	Cryptotis	mexicanus		species					MX	MEXICO	VERACRUZ		Jalapa [= Xalapa]	19.5407	-96.9408	WGS84	1	Montes De Oca, R.	Female	skull|skeleton
urn:catalog:IIB-UV:3535	PreservedSpecimen	Instituto de Investigaciones Biológicas, Universidad Veracruzana	IIB-UV	3535	Cryptotis mayensis (Merriam, 1901)	Cryptotis nigrescens group	Cryptotis mayensis	(Merriam, 1901)			Animalia	Chordata	Mammalia	Eulipotyphla	Soricidae	Cryptotis	mayensis		species	07/02/2008	2008	2	7	MX	MEXICO	CAMPECHE		Carr. Escárcega-Xpujil, km. 79. 30 m Línea de Transmisión				1	R. Arboleda		bone fragments
urn:catalog:IIB-UV:3637	PreservedSpecimen	Instituto de Investigaciones Biológicas, Universidad Veracruzana	IIB-UV	3637	Cryptotis mexicanus (Coues, 1877)	Cryptotis mexicanus group	Cryptotis mexicanus	(Coues, 1877)			Animalia	Chordata	Mammalia	Eulipotyphla	Soricidae	Cryptotis	mexicanus		species	23/09/2008	2008	9	23	MX	MEXICO	VERACRUZ		Toxtlacoaya, Las Vigas de Ramírez				1	F. Molina	Female	skin|skull
urn:catalog:EBRG:3639	PreservedSpecimen	Museo de la Estación Biológica de Rancho Grande	EBRG	3639	Cryptotis meridensis (Thomas, 1898)	Cryptotis thomasi group	Cryptotis meridensis	(Thomas, 1898)			Animalia	Chordata	Mammalia	Eulipotyphla	Soricidae	Cryptotis	meridensis		species					VE	VENEZUELA	MÉRIDA		5.5 km E and 2 km S Tabay	8.6167	-71.02	WGS84	1
urn:catalog:EBRG:3640	PreservedSpecimen	Museo de la Estación Biológica de Rancho Grande	EBRG	3640	Cryptotis meridensis (Thomas, 1898)	Cryptotis thomasi group	Cryptotis meridensis	(Thomas, 1898)			Animalia	Chordata	Mammalia	Eulipotyphla	Soricidae	Cryptotis	meridensis		species					VE	VENEZUELA	MÉRIDA		5.5 km E and 2 km S Tabay	8.6167	-71.02	WGS84	1
urn:catalog:EBRG:3641	PreservedSpecimen	Museo de la Estación Biológica de Rancho Grande	EBRG	3641	Cryptotis meridensis (Thomas, 1898)	Cryptotis thomasi group	Cryptotis meridensis	(Thomas, 1898)			Animalia	Chordata	Mammalia	Eulipotyphla	Soricidae	Cryptotis	meridensis		species					VE	VENEZUELA	MÉRIDA		5.5 km E and 2 km S Tabay	8.6167	-71.02	WGS84	1
urn:catalog:EBRG:3643	PreservedSpecimen	Museo de la Estación Biológica de Rancho Grande	EBRG	3643	Cryptotis tamensis Woodman, 2002	Cryptotis thomasi group	Cryptotis tamensis	Woodman, 2002			Animalia	Chordata	Mammalia	Eulipotyphla	Soricidae	Cryptotis	tamensis		species					VE	VENEZUELA	TÁCHIRA		Buena Vista, 41 km SW San Cristobal, near Paramo de Tama	7.45	-72.3667	WGS84	1
urn:catalog:EBRG:3644	PreservedSpecimen	Museo de la Estación Biológica de Rancho Grande	EBRG	3644	Cryptotis tamensis Woodman, 2002	Cryptotis thomasi group	Cryptotis tamensis	Woodman, 2002			Animalia	Chordata	Mammalia	Eulipotyphla	Soricidae	Cryptotis	tamensis		species					VE	VENEZUELA	TÁCHIRA		Buena Vista, 41 km SW San Cristobal, near Paramo de Tama	7.45	-72.3667	WGS84	1
urn:catalog:UAMI:3725	PreservedSpecimen	Universidad Autónoma Metropolitana, Unidad Iztapalapa	UAMI	3725	Cryptotis mexicanus (Coues, 1877)	Cryptotis mexicanus group	Cryptotis mexicanus	(Coues, 1877)			Animalia	Chordata	Mammalia	Eulipotyphla	Soricidae	Cryptotis	mexicanus		species	29/01/1982	1982	1	29	MX	MEXICO	PUEBLA	Quimixtlán	1.5 Km SE Quimixtlán	18.2548	-97.0876	WGS84	1	B. Vieyra R.	Male	skull
urn:catalog:UAMI:3726	PreservedSpecimen	Universidad Autónoma Metropolitana, Unidad Iztapalapa	UAMI	3726	Cryptotis pueblensis Jackson, 1933	Cryptotis parvus group	Cryptotis pueblensis	Jackson, 1933			Animalia	Chordata	Mammalia	Eulipotyphla	Soricidae	Cryptotis	pueblensis		species	05/11/1981	1981	11	5	MX	MEXICO	PUEBLA	Cuetzalán del Progreso	Santiago Yancuictlalpan	20.0588	-97.45	WGS84	1	J. Patiño R.	Female	skin|skull|skeleton
urn:catalog:IIB-UV:3758	PreservedSpecimen	Instituto de Investigaciones Biológicas, Universidad Veracruzana	IIB-UV	3758	Cryptotis mayensis (Merriam, 1901)	Cryptotis nigrescens group	Cryptotis mayensis	(Merriam, 1901)			Animalia	Chordata	Mammalia	Eulipotyphla	Soricidae	Cryptotis	mayensis		species	02/03/2009	2009	3	2	MX	MEXICO	CAMPECHE		Torre (PI.18) Linea de Transmisión. Escárcega-Xpujil				1	G. G. Marín G.	Male	skin|skull
urn:catalog:QCAZ:3819	PreservedSpecimen	Museo de Zoología de la Pontificia Universidad Católica del Ecuador	QCAZ	3819	Cryptotis montivagus (Anthony, 1921)	Cryptotis thomasi group	Cryptotis montivagus	(Anthony, 1921)			Animalia	Chordata	Mammalia	Eulipotyphla	Soricidae	Cryptotis	montivagus		species					EC	ECUADOR	CHIMBORAZO		Hacienda Ganquis Tambo, 6 km al sur del Volcán Chimborazo	-1.5557	-78.851	WGS84	1
urn:catalog:QCAZ:3820	PreservedSpecimen	Museo de Zoología de la Pontificia Universidad Católica del Ecuador	QCAZ	3820	Cryptotis niausa Moreno-Cárdenas & Albuja, 2014	Cryptotis thomasi group	Cryptotis niausa	Moreno-Cárdenas and Albuja, 2014			Animalia	Chordata	Mammalia	Eulipotyphla	Soricidae	Cryptotis	niausa		species	26/04/1997	1997	4	26	EC	ECUADOR	PICHINCHA	Quito	Papallacta, Páramo de la Virgen	-0.3228	-78.2014	WGS84	1
urn:catalog:ICN:3823	PreservedSpecimen	Instituto de Ciencias Naturales, Universidad Nacional de Colombia	ICN	3823	Cryptotis thomasi (Merriam, 1897)	Cryptotis thomasi group	Cryptotis thomasi	(Merriam, 1897)	Cryptotis thomasi (Merriam, 1897)		Animalia	Chordata	Mammalia	Eulipotyphla	Soricidae	Cryptotis	thomasi		species	18/05/1968	1968	5	18	CO	COLOMBIA	DISTRITO CAPITAL	BOGOTÁ	Monserrate	4.6053	-74.0564	WGS84	1	Beckham, E.; ICN-Mastozoologia	Male	skull|fluid
urn:catalog:UANL:3892	PreservedSpecimen	Facultad de Ciencias Biológicas, Universidad Autónoma de Nuevo León	UANL	3892	Cryptotis berlandieri (Baird, 1858)	Cryptotis parvus group	Cryptotis berlandieri	(Baird, 1857)	Cryptotis parva		Animalia	Chordata	Mammalia	Eulipotyphla	Soricidae	Cryptotis	berlandieri		species	07/01/1982	1982	1	7	MX	MEXICO	NUEVO LEÓN	Santiago	Colonia Pescadores, El Cercado	25.4012	-100.1466	WGS84	1
urn:catalog:UANL:3893	PreservedSpecimen	Facultad de Ciencias Biológicas, Universidad Autónoma de Nuevo León	UANL	3893	Cryptotis berlandieri (Baird, 1858)	Cryptotis parvus group	Cryptotis berlandieri	(Baird, 1857)	Cryptotis parva		Animalia	Chordata	Mammalia	Eulipotyphla	Soricidae	Cryptotis	berlandieri		species	02/12/1984	1984	12	2	MX	MEXICO	NUEVO LEÓN	Santiago	Colonia Pescadores, El Cercado	25.4012	-100.1466	WGS84	1
urn:catalog:UANL:3894	PreservedSpecimen	Facultad de Ciencias Biológicas, Universidad Autónoma de Nuevo León	UANL	3894	Cryptotis berlandieri (Baird, 1858)	Cryptotis parvus group	Cryptotis berlandieri	(Baird, 1857)	Cryptotis parva		Animalia	Chordata	Mammalia	Eulipotyphla	Soricidae	Cryptotis	berlandieri		species	10/02/1986	1986	2	10	MX	MEXICO	NUEVO LEÓN	Santiago	Colonia Pescadores, El Cercado	25.4012	-100.1466	WGS84	1	G. Matamoros T.		fluid
urn:catalog:UANL:3895	PreservedSpecimen	Facultad de Ciencias Biológicas, Universidad Autónoma de Nuevo León	UANL	3895	Cryptotis berlandieri (Baird, 1858)	Cryptotis parvus group	Cryptotis berlandieri	(Baird, 1857)	Cryptotis parva		Animalia	Chordata	Mammalia	Eulipotyphla	Soricidae	Cryptotis	berlandieri		species	16/02/1987	1987	2	16	MX	MEXICO	NUEVO LEÓN	Santiago	Los Atascosos, 4 Km W El Cercado	25.4027	-100.1715	WGS84	1
urn:catalog:UANL:3896	PreservedSpecimen	Facultad de Ciencias Biológicas, Universidad Autónoma de Nuevo León	UANL	3896	Cryptotis berlandieri (Baird, 1858)	Cryptotis parvus group	Cryptotis berlandieri	(Baird, 1857)	Cryptotis parva		Animalia	Chordata	Mammalia	Eulipotyphla	Soricidae	Cryptotis	berlandieri		species		1987	1		MX	MEXICO	NUEVO LEÓN	Santiago	Colonia Pescadores, El Cercado	25.4012	-100.1466	WGS84	1
urn:catalog:UANL:3897	PreservedSpecimen	Facultad de Ciencias Biológicas, Universidad Autónoma de Nuevo León	UANL	3897	Cryptotis berlandieri (Baird, 1858)	Cryptotis parvus group	Cryptotis berlandieri	(Baird, 1857)	Cryptotis parva		Animalia	Chordata	Mammalia	Eulipotyphla	Soricidae	Cryptotis	berlandieri		species	01/02/1986	1986	2	1	MX	MEXICO	NUEVO LEÓN	Santiago	Cueva La Boca	25.4478	-100.1525	WGS84	1	G. Matamoros T.		fluid
urn:catalog:UANL:3898	PreservedSpecimen	Facultad de Ciencias Biológicas, Universidad Autónoma de Nuevo León	UANL	3898	Cryptotis berlandieri (Baird, 1858)	Cryptotis parvus group	Cryptotis berlandieri	(Baird, 1857)	Cryptotis parva		Animalia	Chordata	Mammalia	Eulipotyphla	Soricidae	Cryptotis	berlandieri		species	24/07/1987	1987	7	24	MX	MEXICO	NUEVO LEÓN		San Pedro	25.6435	-100.4025	WGS84	1
urn:catalog:USAC:3898	PreservedSpecimen	Universidad de San Carlos de Guatemala	USAC	3898	Cryptotis goodwini Jackson, 1933	Cryptotis goodwini group	Cryptotis goodwini	Jackson, 1933			Animalia	Chordata	Mammalia	Eulipotyphla	Soricidae	Cryptotis	goodwini		species					GT	GUATEMALA	CHIQUIMULA	Concepción las Minas	La Fraternidad, Reserva de Biósfera, Trifinio; Aldea Los Planes, Cumbre Montecristo, Trifinio	14.4272	-89.3653	WGS84	1	Nicté Ordóñez Garza		skin|skull|skeleton
urn:catalog:ENCB:3955	PreservedSpecimen	Escuela Nacional de Ciencias Biológicas, Instituto Politécnico Nacional	ENCB	3955	Cryptotis soricinus (Merriam, 1895)	Cryptotis parvus group	Cryptotis soricinus	(Merriam, 1895)			Animalia	Chordata	Mammalia	Eulipotyphla	Soricidae	Cryptotis	soricinus		species	17/02/1969	1969	2	17	MX	MEXICO	ESTADO DE MEXICO		3 Km S Tlapacoya	19.2869	-98.9094	WGS84	1	A. Ocaña M.	Female	skin|skull
urn:catalog:ENCB:3956	PreservedSpecimen	Escuela Nacional de Ciencias Biológicas, Instituto Politécnico Nacional	ENCB	3956	Cryptotis soricinus (Merriam, 1895)	Cryptotis parvus group	Cryptotis soricinus	(Merriam, 1895)			Animalia	Chordata	Mammalia	Eulipotyphla	Soricidae	Cryptotis	soricinus		species	17/02/1969	1969	2	17	MX	MEXICO	ESTADO DE MEXICO		3 Km S Tlapacoya	19.2869	-98.9094	WGS84	1	A. Ocaña M.	Male	skin|skull
urn:catalog:IIB-UV:3984	PreservedSpecimen	Instituto de Investigaciones Biológicas, Universidad Veracruzana	IIB-UV	3984	Cryptotis pueblensis Jackson, 1933	Cryptotis parvus group	Cryptotis pueblensis	Jackson, 1933			Animalia	Chordata	Mammalia	Eulipotyphla	Soricidae	Cryptotis	pueblensis		species	20/01/2011	2011	1	20	MX	MEXICO	VERACRUZ		Rancho El Limón	19.6626	-96.5266	WGS84	1	R. Arboleda		bone fragments
urn:catalog:ECO-SC-M:4033	PreservedSpecimen	El Colegio de la Frontera Sur, Unidad San Cristóbal de las Casas	ECO-SC-M	4033	Cryptotis tropicalis (Merriam, 1895)	Cryptotis parvus group	Cryptotis tropicalis	(Merriam, 1895)			Animalia	Chordata	Mammalia	Eulipotyphla	Soricidae	Cryptotis	tropicalis		species	23/09/2010	2010	9	23	MX	MEXICO	CHIAPAS	Union Juárez	Benito Juárez El Plan. 7.49 Km NW Unión Juárez	15.0869	-92	WGS84	1	Consuelo Lorenzo M.	Male	skin|skull
urn:catalog:ECO-SC-M:4034	PreservedSpecimen	El Colegio de la Frontera Sur, Unidad San Cristóbal de las Casas	ECO-SC-M	4034	Cryptotis tropicalis (Merriam, 1895)	Cryptotis parvus group	Cryptotis tropicalis	(Merriam, 1895)			Animalia	Chordata	Mammalia	Eulipotyphla	Soricidae	Cryptotis	tropicalis		species	23/09/2010	2010	9	23	MX	MEXICO	CHIAPAS	Union Juárez	Benito Juárez El Plan. 7.49 Km NW Unión Juárez	15.0869	-92	WGS84	1	Consuelo Lorenzo M.	Female	skin|skull
urn:catalog:ECO-SC-M:4035	PreservedSpecimen	El Colegio de la Frontera Sur, Unidad San Cristóbal de las Casas	ECO-SC-M	4035	Cryptotis tropicalis (Merriam, 1895)	Cryptotis parvus group	Cryptotis tropicalis	(Merriam, 1895)			Animalia	Chordata	Mammalia	Eulipotyphla	Soricidae	Cryptotis	tropicalis		species	23/09/2010	2010	9	23	MX	MEXICO	CHIAPAS	Union Juárez	Benito Juárez El Plan. 7.49 Km NW Unión Juárez	15.0869	-92	WGS84	1	Consuelo Lorenzo M.	Female	skin|skull
urn:catalog:ECO-SC-M:4036	PreservedSpecimen	El Colegio de la Frontera Sur, Unidad San Cristóbal de las Casas	ECO-SC-M	4036	Cryptotis tropicalis (Merriam, 1895)	Cryptotis parvus group	Cryptotis tropicalis	(Merriam, 1895)			Animalia	Chordata	Mammalia	Eulipotyphla	Soricidae	Cryptotis	tropicalis		species	23/09/2010	2010	9	23	MX	MEXICO	CHIAPAS	Union Juárez	Benito Juárez El Plan. 7.49 Km NW Unión Juárez	15.0869	-92	WGS84	1	Consuelo Lorenzo M.	Female	skin|skull
urn:catalog:ECO-SC-M:4037	PreservedSpecimen	El Colegio de la Frontera Sur, Unidad San Cristóbal de las Casas	ECO-SC-M	4037	Cryptotis tropicalis (Merriam, 1895)	Cryptotis parvus group	Cryptotis tropicalis	(Merriam, 1895)			Animalia	Chordata	Mammalia	Eulipotyphla	Soricidae	Cryptotis	tropicalis		species	23/09/2010	2010	9	23	MX	MEXICO	CHIAPAS	Union Juárez	Benito Juárez El Plan. 7.49 Km NW Unión Juárez	15.0869	-92	WGS84	1	Consuelo Lorenzo M.	Female	skin|skull
urn:catalog:IAvH:4118	PreservedSpecimen	Instituto de Investigación de Recursos Biológicos Alexander von Humboldt	IAvH	4118	Cryptotis thomasi (Merriam, 1897)	Cryptotis thomasi group	Cryptotis thomasi	(Merriam, 1897)	Cryptotis thomasi (Merriam, 1897)		Animalia	Chordata	Mammalia	Eulipotyphla	Soricidae	Cryptotis	thomasi		species	10/09/1984	1984	9	10	CO	COLOMBIA	DISTRITO CAPITAL	BOGOTÁ	Instalaciones del Laboratorio de Fauna INDERENA				1
urn:catalog:IIB-UV:4149	PreservedSpecimen	Instituto de Investigaciones Biológicas, Universidad Veracruzana	IIB-UV	4149	Cryptotis pueblensis Jackson, 1933	Cryptotis parvus group	Cryptotis pueblensis	Jackson, 1933			Animalia	Chordata	Mammalia	Eulipotyphla	Soricidae	Cryptotis	pueblensis		species	12/01/2013	2013	1	12	MX	MEXICO	VERACRUZ		Barranca de Maltlacobatl, Teocelo	19.4025	-96.983	WGS84	1	J. Gómez O.	Female	skin|skull|skeleton
urn:catalog:CNMA:4163	PreservedSpecimen	Instituto de Biología, Universidad Nacional Autónoma de México	CNMA	4163	Cryptotis berlandieri (Baird, 1858)	Cryptotis parvus group	Cryptotis berlandieri	(Baird, 1857)			Animalia	Chordata	Mammalia	Eulipotyphla	Soricidae	Cryptotis	berlandieri		species	01/03/1944	1944	3	1	MX	MEXICO	MICHOACÁN		Pátzcuaro	19.5262	-101.6006	WGS84	1	VILLA-R., B.
urn:catalog:IIB-UV:4178	PreservedSpecimen	Instituto de Investigaciones Biológicas, Universidad Veracruzana	IIB-UV	4178	Cryptotis mexicanus (Coues, 1877)	Cryptotis mexicanus group	Cryptotis mexicanus	(Coues, 1877)			Animalia	Chordata	Mammalia	Eulipotyphla	Soricidae	Cryptotis	mexicanus		species	12/09/2013	2013	9	12	MX	MEXICO	VERACRUZ		Predio "La Escalera", Coacoatzintla	19.6553	-96.8868	WGS84	1	P. Ventura	Male	skin|skull
urn:catalog:CNMA:4186	PreservedSpecimen	Instituto de Biología, Universidad Nacional Autónoma de México	CNMA	4186	Cryptotis mexicanus (Coues, 1877)	Cryptotis mexicanus group	Cryptotis mexicanus	(Coues, 1877)	Cryptotis obscurus		Animalia	Chordata	Mammalia	Eulipotyphla	Soricidae	Cryptotis	mexicanus		species	10/10/1981	1981	10	10	MX	MEXICO	HIDALGO		Tlanchinol				1	VILLA-R., B.
urn:catalog:OAXMA:4262	PreservedSpecimen	Centro Interdisciplinario de Investigación para el Desarrollo Integral Regional, Unidad Oaxaca, Instituto Politécnico Nacional	OAXMA	4262	Cryptotis phillipsii (Schaldach, 1966)	Cryptotis mexicanus group	Cryptotis phillipsii	(Schaldach, 1966)			Animalia	Chordata	Mammalia	Eulipotyphla	Soricidae	Cryptotis	phillipsii		species	27/03/2009	2009	3	27	MX	MEXICO	OAXACA		Oaxaca: 5.08 km S, .3.32 km O San Miguel Panixtlahuaca, Municipio San Miguel Panixtlahuaca, 1654 m	16.2128	-97.4086	WGS84	1	M. A. Briones-Salas
urn:catalog:OAXMA:4263	PreservedSpecimen	Centro Interdisciplinario de Investigación para el Desarrollo Integral Regional, Unidad Oaxaca, Instituto Politécnico Nacional	OAXMA	4263	Cryptotis phillipsii (Schaldach, 1966)	Cryptotis mexicanus group	Cryptotis phillipsii	(Schaldach, 1966)			Animalia	Chordata	Mammalia	Eulipotyphla	Soricidae	Cryptotis	phillipsii		species					MX	MEXICO	OAXACA		Oaxaca: 5.08 km S, .3.32 km O San Miguel Panixtlahuaca, Municipio San Miguel Panixtlahuaca, 1654 m	16.2128	-97.4086	WGS84	1
urn:catalog:OAXMA:4264	PreservedSpecimen	Centro Interdisciplinario de Investigación para el Desarrollo Integral Regional, Unidad Oaxaca, Instituto Politécnico Nacional	OAXMA	4264	Cryptotis phillipsii (Schaldach, 1966)	Cryptotis mexicanus group	Cryptotis phillipsii	(Schaldach, 1966)			Animalia	Chordata	Mammalia	Eulipotyphla	Soricidae	Cryptotis	phillipsii		species					MX	MEXICO	OAXACA		Oaxaca: 5.08 km S, .3.32 km O San Miguel Panixtlahuaca, Municipio San Miguel Panixtlahuaca, 1654 m	16.2128	-97.4086	WGS84	1		Female	skin|skull|skeleton
urn:catalog:OAXMA:4268	PreservedSpecimen	Centro Interdisciplinario de Investigación para el Desarrollo Integral Regional, Unidad Oaxaca, Instituto Politécnico Nacional	OAXMA	4268	Cryptotis phillipsii (Schaldach, 1966)	Cryptotis mexicanus group	Cryptotis phillipsii	(Schaldach, 1966)			Animalia	Chordata	Mammalia	Eulipotyphla	Soricidae	Cryptotis	phillipsii		species	27/02/2009	2009	2	27	MX	MEXICO	OAXACA		9 km E San Agustín Chayuco, Mpio. San Agustín Chayuco, 914 m	16.4019	-97.7236	WGS84	1	M. A. Briones-Salas
urn:catalog:OAXMA:4269	PreservedSpecimen	Centro Interdisciplinario de Investigación para el Desarrollo Integral Regional, Unidad Oaxaca, Instituto Politécnico Nacional	OAXMA	4269	Cryptotis phillipsii (Schaldach, 1966)	Cryptotis mexicanus group	Cryptotis phillipsii	(Schaldach, 1966)			Animalia	Chordata	Mammalia	Eulipotyphla	Soricidae	Cryptotis	phillipsii		species	27/02/2009	2009	2	27	MX	MEXICO	OAXACA		9 km E San Agustín Chayuco, Mpio. San Agustín Chayuco, 914 m	16.4019	-97.7236	WGS84	1	M. A. Briones-Salas
urn:catalog:MMNH:4301	PreservedSpecimen	Bell Museum of Natural History, University of Minnesota	MMNH	4301	Cryptotis mexicanus (Coues, 1877)	Cryptotis mexicanus group	Cryptotis mexicanus	(Coues, 1877)	Cryptotis obscurus		Animalia	Chordata	Mammalia	Eulipotyphla	Soricidae	Cryptotis	mexicanus		species	24/12/1949	1949	12	24	MX	MEXICO	TAMAULIPAS	GOMEZ FARIAS	5 Mi Nw Gómez Farías, Rancho Del Cielo, 3500 Ft	23.0978	-99.2081	WGS84	1	HAYWARD, B J	Female	skin|skull|skeleton
urn:catalog:MMNH:4302	PreservedSpecimen	Bell Museum of Natural History, University of Minnesota	MMNH	4302	Cryptotis mexicanus (Coues, 1877)	Cryptotis mexicanus group	Cryptotis mexicanus	(Coues, 1877)	Cryptotis obscurus		Animalia	Chordata	Mammalia	Eulipotyphla	Soricidae	Cryptotis	mexicanus		species	24/12/1949	1949	12	24	MX	MEXICO	TAMAULIPAS	GOMEZ FARIAS	5 Mi Nw Gómez Farías, Rancho Del Cielo, 3500 Ft	23.0978	-99.2081	WGS84	1	HAYWARD, B J	Female	skin|skull|skeleton
urn:catalog:MMNH:4303	PreservedSpecimen	Bell Museum of Natural History, University of Minnesota	MMNH	4303	Cryptotis mexicanus (Coues, 1877)	Cryptotis mexicanus group	Cryptotis mexicanus	(Coues, 1877)	Cryptotis obscurus		Animalia	Chordata	Mammalia	Eulipotyphla	Soricidae	Cryptotis	mexicanus		species	22/12/1949	1949	12	22	MX	MEXICO	TAMAULIPAS	GOMEZ FARIAS	5 Mi Nw Gómez Farías, Rancho Del Cielo, 3500 Ft	23.0978	-99.2081	WGS84	1	HAYWARD, B J	Male	skin|skull|skeleton
urn:catalog:MMNH:4304	PreservedSpecimen	Bell Museum of Natural History, University of Minnesota	MMNH	4304	Cryptotis mexicanus (Coues, 1877)	Cryptotis mexicanus group	Cryptotis mexicanus	(Coues, 1877)	Cryptotis obscurus		Animalia	Chordata	Mammalia	Eulipotyphla	Soricidae	Cryptotis	mexicanus		species	21/12/1949	1949	12	21	MX	MEXICO	TAMAULIPAS	GOMEZ FARIAS	5 Mi Nw Gómez Farías, Rancho Del Cielo, 3500 Ft	23.0978	-99.2081	WGS84	1	HAYWARD, B J	Male	skin|skull|skeleton
urn:catalog:MMNH:4305	PreservedSpecimen	Bell Museum of Natural History, University of Minnesota	MMNH	4305	Cryptotis mexicanus (Coues, 1877)	Cryptotis mexicanus group	Cryptotis mexicanus	(Coues, 1877)	Cryptotis obscurus		Animalia	Chordata	Mammalia	Eulipotyphla	Soricidae	Cryptotis	mexicanus		species	28/12/1949	1949	12	28	MX	MEXICO	TAMAULIPAS	GOMEZ FARIAS	5 Mi Nw Gómez Farías, Rancho Del Cielo, 3500 Ft	23.0978	-99.2081	WGS84	1	HAYWARD, B J	Male	skin|skull|skeleton
urn:catalog:IIB-UV:4306	PreservedSpecimen	Instituto de Investigaciones Biológicas, Universidad Veracruzana	IIB-UV	4306	Cryptotis mexicanus (Coues, 1877)	Cryptotis mexicanus group	Cryptotis mexicanus	(Coues, 1877)			Animalia	Chordata	Mammalia	Eulipotyphla	Soricidae	Cryptotis	mexicanus		species	07/11/2013	2013	11	7	MX	MEXICO	VERACRUZ		Coatepec	19.4432	-96.9606	WGS84	1	M. Avendaño
urn:catalog:IIB-UV:4314	PreservedSpecimen	Instituto de Investigaciones Biológicas, Universidad Veracruzana	IIB-UV	4314	Cryptotis mexicanus (Coues, 1877)	Cryptotis mexicanus group	Cryptotis mexicanus	(Coues, 1877)			Animalia	Chordata	Mammalia	Eulipotyphla	Soricidae	Cryptotis	mexicanus		species	26/01/2016	2016	1	26	MX	MEXICO	VERACRUZ		San Pedro del Monte, Mpio. Las Vigas de Ramírez				1	M. Avendaño
urn:catalog:QCAZ:4319	PreservedSpecimen	Museo de Zoología de la Pontificia Universidad Católica del Ecuador	QCAZ	4319	Cryptotis equatoris (Thomas, 1912)	Cryptotis thomasi group	Cryptotis equatoris	(Thomas, 1912)			Animalia	Chordata	Mammalia	Eulipotyphla	Soricidae	Cryptotis	equatoris		species	16/09/2001	2001	9	16	EC	ECUADOR	BOLIVAR	San Miguel	Cashca Totoras, 2900?3100 m	-1.7167	-78.9666	WGS84	1		Female
urn:catalog:USAC:4360	PreservedSpecimen	Universidad de San Carlos de Guatemala	USAC	4360	Cryptotis goodwini Jackson, 1933	Cryptotis goodwini group	Cryptotis goodwini	Jackson, 1933			Animalia	Chordata	Mammalia	Eulipotyphla	Soricidae	Cryptotis	goodwini		species					GT	GUATEMALA	HUEHUETENANGO	Todos Santos Cuchumatán	Aldea El Rancho	15.5017	-91.5714	WGS84	1	Nicté Ordoñez		skull|skeleton
urn:catalog:MMNH:4378	PreservedSpecimen	Bell Museum of Natural History, University of Minnesota	MMNH	4378	Cryptotis pueblensis Jackson, 1933	Cryptotis parvus group	Cryptotis pueblensis	Jackson, 1933			Animalia	Chordata	Mammalia	Eulipotyphla	Soricidae	Cryptotis	pueblensis		species	10/10/1956	1956	10	10	MX	MEXICO	VERACRUZ		3 mi SW Martinez De La Torre	20.0212	-97.0892	WGS84	1	Robert W. Dickerman	Male
urn:catalog:ECO-SC-M:4429	PreservedSpecimen	El Colegio de la Frontera Sur, Unidad San Cristóbal de las Casas	ECO-SC-M	4429	Cryptotis merriami Choate, 1970	Cryptotis nigrescens group	Cryptotis merriami	Choate, 1970			Animalia	Chordata	Mammalia	Eulipotyphla	Soricidae	Cryptotis	merriami		species	05/08/2005	2005	8	5	MX	MEXICO	CHIAPAS	Ocozocoautla de Espinosa	Cerro Brujo. 6 km N Nuevo Simojovel	16.574	-93.384	WGS84	1	Omar Reyes E.		skin|skull|skeleton
urn:catalog:ECO-SC-M:4432	PreservedSpecimen	El Colegio de la Frontera Sur, Unidad San Cristóbal de las Casas	ECO-SC-M	4432	Cryptotis pueblensis Jackson, 1933	Cryptotis parvus group	Cryptotis pueblensis	Jackson, 1933			Animalia	Chordata	Mammalia	Eulipotyphla	Soricidae	Cryptotis	pueblensis		species	21/11/2004	2004	11	21	MX	MEXICO	CHIAPAS	La Trinitaria	El Vivero. PN Lagos de Montebello.	16.125	-91.7381	WGS84	1			fluid
urn:catalog:ECO-SC-M:4436	PreservedSpecimen	El Colegio de la Frontera Sur, Unidad San Cristóbal de las Casas	ECO-SC-M	4436	Cryptotis pueblensis Jackson, 1933	Cryptotis parvus group	Cryptotis pueblensis	Jackson, 1933			Animalia	Chordata	Mammalia	Eulipotyphla	Soricidae	Cryptotis	pueblensis		species	21/11/2004	2004	11	21	MX	MEXICO	CHIAPAS	La Trinitaria	Paradero Bosque Azul. PN Lagos de Montebello.	16.1275	-91.7303	WGS84	1	Anna Horvath	Female	skin|skull
urn:catalog:ECO-SC-M:4444	PreservedSpecimen	El Colegio de la Frontera Sur, Unidad San Cristóbal de las Casas	ECO-SC-M	4444	Cryptotis merriami Choate, 1970	Cryptotis nigrescens group	Cryptotis merriami	Choate, 1970			Animalia	Chordata	Mammalia	Eulipotyphla	Soricidae	Cryptotis	merriami		species	01/01/2011	2011	1	1	MX	MEXICO	CHIAPAS	Ocozocoautla de Espinosa	El Ocote	16.9117	-93.6121	WGS84	1			fluid
urn:catalog:OAXMA:4547	PreservedSpecimen	Centro Interdisciplinario de Investigación para el Desarrollo Integral Regional, Unidad Oaxaca, Instituto Politécnico Nacional	OAXMA	4547	Cryptotis magnus (Merriam, 1895)	Cryptotis mexicanus group	Cryptotis magnus	(Merriam, 1895)			Animalia	Chordata	Mammalia	Eulipotyphla	Soricidae	Cryptotis	magnus		species	02/11/1999	1999	11	2	MX	MEXICO	OAXACA	SAN JUAN JUQUILA VIJANOS	Tarántulas, 3.31 Km SE San Juan Juquila Vijanos	17.3316	-96.2856	WGS84	1	M. A. Briones-Salas
urn:catalog:OAXMA:4549	PreservedSpecimen	Centro Interdisciplinario de Investigación para el Desarrollo Integral Regional, Unidad Oaxaca, Instituto Politécnico Nacional	OAXMA	4549	Cryptotis mexicanus (Coues, 1877)	Cryptotis mexicanus group	Cryptotis mexicanus	(Coues, 1877)			Animalia	Chordata	Mammalia	Eulipotyphla	Soricidae	Cryptotis	mexicanus		species	02/07/2003	2003	7	2	MX	MEXICO	OAXACA		Camino a Nuevo Zoquiapam, 10.96 km SO Santa Catarina Ixtepeji, Muniicipio Santa Catarina Ixtepeji, 2820 m	17.2014	-96.6405	WGS84	1	M. A. Briones-Salas
urn:catalog:OAXMA:4550	PreservedSpecimen	Centro Interdisciplinario de Investigación para el Desarrollo Integral Regional, Unidad Oaxaca, Instituto Politécnico Nacional	OAXMA	4550	Cryptotis mexicanus (Coues, 1877)	Cryptotis mexicanus group	Cryptotis mexicanus	(Coues, 1877)			Animalia	Chordata	Mammalia	Eulipotyphla	Soricidae	Cryptotis	mexicanus		species	03/07/2003	2003	7	3	MX	MEXICO	OAXACA		Camino a Nuevo Zoquiapam, 10.96 km SO Santa Catarina Ixtepeji, Muniicipio Santa Catarina Ixtepeji, 2820 m	17.2014	-96.6405	WGS84	1	M. A. Briones-Salas	Male	skin|skull|skeleton
urn:catalog:OAXMA:4551	PreservedSpecimen	Centro Interdisciplinario de Investigación para el Desarrollo Integral Regional, Unidad Oaxaca, Instituto Politécnico Nacional	OAXMA	4551	Cryptotis mexicanus (Coues, 1877)	Cryptotis mexicanus group	Cryptotis mexicanus	(Coues, 1877)			Animalia	Chordata	Mammalia	Eulipotyphla	Soricidae	Cryptotis	mexicanus		species	04/07/2003	2003	7	4	MX	MEXICO	OAXACA		Camino a Nuevo Zoquiapam, 10.76 km SO Santa Catarina Ixtepeji. Municipio Santa Catarina Ixtepeji. 2860 m.	17.2003	-96.6371	WGS84	1	M. A. Briones-Salas	Male	skin|skull|skeleton
urn:catalog:OAXMA:4552	PreservedSpecimen	Centro Interdisciplinario de Investigación para el Desarrollo Integral Regional, Unidad Oaxaca, Instituto Politécnico Nacional	OAXMA	4552	Cryptotis mexicanus (Coues, 1877)	Cryptotis mexicanus group	Cryptotis mexicanus	(Coues, 1877)			Animalia	Chordata	Mammalia	Eulipotyphla	Soricidae	Cryptotis	mexicanus		species	04/07/2003	2003	7	4	MX	MEXICO	OAXACA		Camino a Nuevo Zoquiapam, 10.76 km SO Santa Catarina Ixtepeji. Municipio Santa Catarina Ixtepeji. 2860 m.	17.2003	-96.6371	WGS84	1	M. A. Briones-Salas
urn:catalog:OAXMA:4553	PreservedSpecimen	Centro Interdisciplinario de Investigación para el Desarrollo Integral Regional, Unidad Oaxaca, Instituto Politécnico Nacional	OAXMA	4553	Cryptotis mexicanus (Coues, 1877)	Cryptotis mexicanus group	Cryptotis mexicanus	(Coues, 1877)			Animalia	Chordata	Mammalia	Eulipotyphla	Soricidae	Cryptotis	mexicanus		species	04/07/2003	2003	7	4	MX	MEXICO	OAXACA		Camino a Nuevo Zoquiapam, 10.76 km SO Santa Catarina Ixtepeji. Municipio Santa Catarina Ixtepeji. 2860 m.	17.2003	-96.6371	WGS84	1	M. A. Briones-Salas
urn:catalog:MMNH:4570	PreservedSpecimen	Bell Museum of Natural History, University of Minnesota	MMNH	4570	Cryptotis mexicanus (Coues, 1877)	Cryptotis mexicanus group	Cryptotis mexicanus	(Coues, 1877)	Cryptotis obscurus		Animalia	Chordata	Mammalia	Eulipotyphla	Soricidae	Cryptotis	mexicanus		species	21/12/1949	1949	12	21	MX	MEXICO	TAMAULIPAS	GOMEZ FARIAS	5 Mi Nw Gómez Farías, Rancho Del Cielo, 3500 Ft	23.0978	-99.2081	WGS84	1	HAYWARD, B J	Male	skin|skull|skeleton
urn:catalog:MMNH:4571	PreservedSpecimen	Bell Museum of Natural History, University of Minnesota	MMNH	4571	Cryptotis mexicanus (Coues, 1877)	Cryptotis mexicanus group	Cryptotis mexicanus	(Coues, 1877)	Cryptotis obscurus		Animalia	Chordata	Mammalia	Eulipotyphla	Soricidae	Cryptotis	mexicanus		species	21/12/1949	1949	12	21	MX	MEXICO	TAMAULIPAS	GOMEZ FARIAS	5 Mi Nw Gómez Farías, Rancho Del Cielo, 3500 Ft	23.0978	-99.2081	WGS84	1	HAYWARD, B J	Male	skin|skull|skeleton
urn:catalog:MMNH:4574	PreservedSpecimen	Bell Museum of Natural History, University of Minnesota	MMNH	4574	Cryptotis mexicanus (Coues, 1877)	Cryptotis mexicanus group	Cryptotis mexicanus	(Coues, 1877)	Cryptotis obscurus		Animalia	Chordata	Mammalia	Eulipotyphla	Soricidae	Cryptotis	mexicanus		species	21/12/1949	1949	12	21	MX	MEXICO	TAMAULIPAS	GOMEZ FARIAS	5 Mi Nw Gómez Farías, Rancho Del Cielo, 3500 Ft	23.0978	-99.2081	WGS84	1	HAYWARD, B J	Male	skin|skull|skeleton
urn:catalog:UAMI:4602	PreservedSpecimen	Universidad Autónoma Metropolitana, Unidad Iztapalapa	UAMI	4602	Cryptotis pueblensis Jackson, 1933	Cryptotis parvus group	Cryptotis pueblensis	Jackson, 1933			Animalia	Chordata	Mammalia	Eulipotyphla	Soricidae	Cryptotis	pueblensis		species	30/09/1982	1982	9	30	MX	MEXICO	PUEBLA	Jalpan	4 Km Sw Piedras Negras	20.4551	-97.7917	WGS84	1	B. Vieyra R.		skin|skull|skeleton
urn:catalog:ENCB:4625	PreservedSpecimen	Escuela Nacional de Ciencias Biológicas, Instituto Politécnico Nacional	ENCB	4625	Cryptotis mexicanus (Coues, 1877)	Cryptotis mexicanus group	Cryptotis mexicanus	(Coues, 1877)			Animalia	Chordata	Mammalia	Eulipotyphla	Soricidae	Cryptotis	mexicanus		species	20/07/1970	1970	7	20	MX	MEXICO	VERACRUZ		2 Km Nw Acajete	19.5994	-97.0217	WGS84	1	A. Ocaña M.		skull
urn:catalog:ENCB:4626	PreservedSpecimen	Escuela Nacional de Ciencias Biológicas, Instituto Politécnico Nacional	ENCB	4626	Cryptotis mexicanus (Coues, 1877)	Cryptotis mexicanus group	Cryptotis mexicanus	(Coues, 1877)			Animalia	Chordata	Mammalia	Eulipotyphla	Soricidae	Cryptotis	mexicanus		species	20/07/1970	1970	7	20	MX	MEXICO	VERACRUZ		2 Km Nw Acajete	19.5994	-97.0217	WGS84	1	A. Ocaña M.		skull
urn:catalog:ECO-SC-M:4637	PreservedSpecimen	El Colegio de la Frontera Sur, Unidad San Cristóbal de las Casas	ECO-SC-M	4637	Cryptotis tropicalis (Merriam, 1895)	Cryptotis parvus group	Cryptotis tropicalis	(Merriam, 1895)			Animalia	Chordata	Mammalia	Eulipotyphla	Soricidae	Cryptotis	tropicalis		species	10/01/2013	2013	1	10	GT	GUATEMALA	SANTA ROSA	Taxisco	Finca Tacuilula. Taxisco.	14.1186	-90.5051	WGS84	1	Cristian Kraker
urn:catalog:OAXMA:4642	PreservedSpecimen	Centro Interdisciplinario de Investigación para el Desarrollo Integral Regional, Unidad Oaxaca, Instituto Politécnico Nacional	OAXMA	4642	Cryptotis peregrinus (Merriam, 1895)	Cryptotis goldmani group	Cryptotis peregrinus	(Merriam, 1895)			Animalia	Chordata	Mammalia	Eulipotyphla	Soricidae	Cryptotis	peregrinus		species	07/06/2010	2010	6	7	MX	MEXICO	OAXACA		El Huerto, 10.5 km NO Santa María Lachixío	16.7564	-97.1141	WGS84	1	M. C. Lavariega
urn:catalog:OAXMA:4643	PreservedSpecimen	Centro Interdisciplinario de Investigación para el Desarrollo Integral Regional, Unidad Oaxaca, Instituto Politécnico Nacional	OAXMA	4643	Cryptotis peregrinus (Merriam, 1895)	Cryptotis goldmani group	Cryptotis peregrinus	(Merriam, 1895)			Animalia	Chordata	Mammalia	Eulipotyphla	Soricidae	Cryptotis	peregrinus		species	20/06/2010	2010	6	20	MX	MEXICO	OAXACA		Río Verde, 4.3 km O Santa María Lachixío	16.7293	-97.06	WGS84	1	M. C. Lavariega
urn:catalog:OAXMA:4645	PreservedSpecimen	Centro Interdisciplinario de Investigación para el Desarrollo Integral Regional, Unidad Oaxaca, Instituto Politécnico Nacional	OAXMA	4645	Cryptotis peregrinus (Merriam, 1895)	Cryptotis goldmani group	Cryptotis peregrinus	(Merriam, 1895)			Animalia	Chordata	Mammalia	Eulipotyphla	Soricidae	Cryptotis	peregrinus		species	20/07/2010	2010	7	20	MX	MEXICO	OAXACA		Patio del Rey, 6.9 km SSO Zapotitlán del Río	16.8125	-97.2464	WGS84	1	M. C. Lavariega
urn:catalog:OAXMA:4646	PreservedSpecimen	Centro Interdisciplinario de Investigación para el Desarrollo Integral Regional, Unidad Oaxaca, Instituto Politécnico Nacional	OAXMA	4646	Cryptotis peregrinus (Merriam, 1895)	Cryptotis goldmani group	Cryptotis peregrinus	(Merriam, 1895)			Animalia	Chordata	Mammalia	Eulipotyphla	Soricidae	Cryptotis	peregrinus		species	05/01/2011	2011	1	5	MX	MEXICO	OAXACA		Arroyo de San Juan Elotepec, 9.4 km N Santiago Textitlán	16.7768	-97.262	WGS84	1	M. C. Lavariega
urn:catalog:MMNH:4710	PreservedSpecimen	Bell Museum of Natural History, University of Minnesota	MMNH	4710	Cryptotis mexicanus (Coues, 1877)	Cryptotis mexicanus group	Cryptotis mexicanus	(Coues, 1877)			Animalia	Chordata	Mammalia	Eulipotyphla	Soricidae	Cryptotis	mexicanus		species	06/07/1957	1957	7	6	MX	MEXICO	PUEBLA	XIUTETELCO	5 Mi Ne Tzuitlán	19.8684	-97.3088	WGS84	1	WARNER, D W	Female
urn:catalog:LSUMZ:4781	PreservedSpecimen	Museum of Natural Science, Louisiana State University	LSUMZ	4781	Cryptotis berlandieri (Baird, 1858)	Cryptotis parvus group	Cryptotis berlandieri	(Baird, 1857)	Cryptotis parva		Animalia	Chordata	Mammalia	Eulipotyphla	Soricidae	Cryptotis	berlandieri		species	13/11/1950	1950	11	13	MX	MEXICO	SAN LUIS POTOSÍ	Tamazunchale	10 km E Platanito	21.2194	-98.7977	WGS84	1	Dalquest, Walter W.
urn:catalog:LSUMZ:4782	PreservedSpecimen	Museum of Natural Science, Louisiana State University	LSUMZ	4782	Cryptotis berlandieri (Baird, 1858)	Cryptotis parvus group	Cryptotis berlandieri	(Baird, 1857)	Cryptotis parva		Animalia	Chordata	Mammalia	Eulipotyphla	Soricidae	Cryptotis	berlandieri		species	14/11/1950	1950	11	14	MX	MEXICO	SAN LUIS POTOSÍ	Tamazunchale	10 km E Platanito	21.2194	-98.7977	WGS84	1	Dalquest, Walter W.
urn:catalog:LSUMZ:4783	PreservedSpecimen	Museum of Natural Science, Louisiana State University	LSUMZ	4783	Cryptotis berlandieri (Baird, 1858)	Cryptotis parvus group	Cryptotis berlandieri	(Baird, 1857)	Cryptotis parva		Animalia	Chordata	Mammalia	Eulipotyphla	Soricidae	Cryptotis	berlandieri		species	14/11/1950	1950	11	14	MX	MEXICO	SAN LUIS POTOSÍ	Tamazunchale	10 km E Platanito	21.2194	-98.7977	WGS84	1	Dalquest, Walter W.		skin
urn:catalog:LSUMZ:4784	PreservedSpecimen	Museum of Natural Science, Louisiana State University	LSUMZ	4784	Cryptotis berlandieri (Baird, 1858)	Cryptotis parvus group	Cryptotis berlandieri	(Baird, 1857)			Animalia	Chordata	Mammalia	Eulipotyphla	Soricidae	Cryptotis	berlandieri		species	26/11/1950	1950	11	26	MX	MEXICO	SAN LUIS POTOSÍ		2 Km Sw Huichihuyan	21.4604	-98.9769	WGS84	1
urn:catalog:QCAZ:4996	PreservedSpecimen	Museo de Zoología de la Pontificia Universidad Católica del Ecuador	QCAZ	4996	Cryptotis montivagus (Anthony, 1921)	Cryptotis thomasi group	Cryptotis montivagus	(Anthony, 1921)			Animalia	Chordata	Mammalia	Eulipotyphla	Soricidae	Cryptotis	montivagus		species	03/02/2002	2002	2	3	EC	ECUADOR	AZUAY		Patacocha, 3300 m	-3.2193	-79.4975	WGS84	1		Male
urn:catalog:QCAZ:4997	PreservedSpecimen	Museo de Zoología de la Pontificia Universidad Católica del Ecuador	QCAZ	4997	Cryptotis montivagus (Anthony, 1921)	Cryptotis thomasi group	Cryptotis montivagus	(Anthony, 1921)			Animalia	Chordata	Mammalia	Eulipotyphla	Soricidae	Cryptotis	montivagus		species	03/02/2002	2002	2	3	EC	ECUADOR	AZUAY		Patacocha, 3300 m	-3.2193	-79.4975	WGS84	1		Male
urn:catalog:MZFC-M:5060	PreservedSpecimen	Facultad de Ciencias, Universidad Nacional Autónoma de México	MZFC-M	5060	Cryptotis pueblensis Jackson, 1933	Cryptotis parvus group	Cryptotis pueblensis	Jackson, 1933			Animalia	Chordata	Mammalia	Eulipotyphla	Soricidae	Cryptotis	pueblensis		species					MX	MEXICO	VERACRUZ	Catemaco	Estación De Biología Tropical Los Tuxtlas, Unam	18.585	-95.0742	WGS84	1
urn:catalog:ICN:5220	PreservedSpecimen	Instituto de Ciencias Naturales, Universidad Nacional de Colombia	ICN	5220	Cryptotis thomasi (Merriam, 1897)	Cryptotis thomasi group	Cryptotis thomasi	(Merriam, 1897)	Cryptotis thomasi (Merriam, 1897)		Animalia	Chordata	Mammalia	Eulipotyphla	Soricidae	Cryptotis	thomasi		species	01/02/1969	1969	2	1	CO	COLOMBIA	CUNDINAMARCA	TAUSA	Neusa.	5.1405	-73.9634	WGS84	1	Pinto N., J.; ICN-Mastozoologia		bone fragments
urn:catalog:ICN:5223	PreservedSpecimen	Instituto de Ciencias Naturales, Universidad Nacional de Colombia	ICN	5223	Cryptotis thomasi (Merriam, 1897)	Cryptotis thomasi group	Cryptotis thomasi	(Merriam, 1897)	Cryptotis thomasi (Merriam, 1897)		Animalia	Chordata	Mammalia	Eulipotyphla	Soricidae	Cryptotis	thomasi		species	01/04/1975	1975	4	1	CO	COLOMBIA	CUNDINAMARCA		Municipio de Usme, paramo de Chisaca, Km. 30.				1	Cadena G., A.; ICN-Mastozoologia		skull|fluid
urn:catalog:IAvH:5415	PreservedSpecimen	Instituto de Investigación de Recursos Biológicos Alexander von Humboldt	IAvH	5415	Cryptotis squamipes (Allen, 1912)	Cryptotis thomasi group	Cryptotis squamipes	(Allen, 1912)	Cryptotis squamipes (J. A. Allen, 1912)		Animalia	Chordata	Mammalia	Eulipotyphla	Soricidae	Cryptotis	squamipes		species					CO	COLOMBIA	QUINDIO	Salento	lado occidental de la Cordillera Central (La Linea)				1	Jorgensen, Jeff		skin
urn:catalog:ECO-SC-M:5482	PreservedSpecimen	El Colegio de la Frontera Sur, Unidad San Cristóbal de las Casas	ECO-SC-M	5482	Cryptotis mayensis (Merriam, 1901)	Cryptotis nigrescens group	Cryptotis mayensis	(Merriam, 1901)			Animalia	Chordata	Mammalia	Eulipotyphla	Soricidae	Cryptotis	mayensis		species	15/03/1987	1987	3	15	MX	MEXICO	QUINTANA ROO		30 km Sur, de Felipe Carrillo Puerto, Rancho Palmas	19.26	-88.1325	WGS84	1	D. N. L.
urn:catalog:TCWC:5573	PreservedSpecimen	Texas Cooperative Wildlife Collections, Texas A & M University	TCWC	5573	Cryptotis goldmani goldmani (Merriam, 1895)	Cryptotis goldmani group	Cryptotis goldmani goldmani	(Merriam, 1895)			Animalia	Chordata	Mammalia	Eulipotyphla	Soricidae	Cryptotis	goldmani	goldmani	subspecies	26/11/1954	1954	11	26	MX	MEXICO	GUERRERO		2 Mi W Omiltemi, Ca. 7900 Ft	17.5561	-99.717	WGS84	1	Lukens, P.W.		fluid
urn:catalog:TCWC:5574	PreservedSpecimen	Texas Cooperative Wildlife Collections, Texas A & M University	TCWC	5574	Cryptotis goldmani goldmani (Merriam, 1895)	Cryptotis goldmani group	Cryptotis goldmani goldmani	(Merriam, 1895)			Animalia	Chordata	Mammalia	Eulipotyphla	Soricidae	Cryptotis	goldmani	goldmani	subspecies	27/11/1954	1954	11	27	MX	MEXICO	GUERRERO		2 Mi W Omiltemi, 7900 Ft	17.5561	-99.717	WGS84	1	Lukens, P.W.		fluid
urn:catalog:TCWC:5575	PreservedSpecimen	Texas Cooperative Wildlife Collections, Texas A & M University	TCWC	5575	Cryptotis goldmani goldmani (Merriam, 1895)	Cryptotis goldmani group	Cryptotis goldmani goldmani	(Merriam, 1895)			Animalia	Chordata	Mammalia	Eulipotyphla	Soricidae	Cryptotis	goldmani	goldmani	subspecies	27/11/1954	1954	11	27	MX	MEXICO	GUERRERO		2 Mi W Omiltemi, 7900 Ft	17.5561	-99.717	WGS84	1	Lukens, P.W.		skin|skull
urn:catalog:IAvH:5662	PreservedSpecimen	Instituto de Investigación de Recursos Biológicos Alexander von Humboldt	IAvH	5662	Cryptotis						Animalia	Chordata	Mammalia	Eulipotyphla	Soricidae	Cryptotis			genus	26/06/1985	1985	6	26	CO	COLOMBIA	TOLIMA		Finca Romerales	5.0486	-75.321	WGS84	1	J. Morales;Jorge Hernández-Camacho;Hernando Chiriví	Female	skin|skull|skeleton
urn:catalog:IAvH:5664	PreservedSpecimen	Instituto de Investigación de Recursos Biológicos Alexander von Humboldt	IAvH	5664	Cryptotis						Animalia	Chordata	Mammalia	Eulipotyphla	Soricidae	Cryptotis			genus	29/06/1985	1985	6	29	CO	COLOMBIA	TOLIMA		Finca Romerales	5.0486	-75.321	WGS84	1	J. Morales;Jorge Hernández-Camacho;Hernando Chiriví	Male	skin|skull|skeleton
urn:catalog:TCWC:5665	PreservedSpecimen	Texas Cooperative Wildlife Collections, Texas A & M University	TCWC	5665	Cryptotis goldmani goldmani (Merriam, 1895)	Cryptotis goldmani group	Cryptotis goldmani goldmani	(Merriam, 1895)			Animalia	Chordata	Mammalia	Eulipotyphla	Soricidae	Cryptotis	goldmani	goldmani	subspecies	25/12/1956	1956	12	25	MX	MEXICO	GUERRERO		2 Mi W Omiltemi, 7800 Ft	17.5561	-99.717	WGS84	1	Davis, W.B.		skin|skull
urn:catalog:IAvH:5665	PreservedSpecimen	Instituto de Investigación de Recursos Biológicos Alexander von Humboldt	IAvH	5665	Cryptotis						Animalia	Chordata	Mammalia	Eulipotyphla	Soricidae	Cryptotis			genus	29/06/1985	1985	6	29	CO	COLOMBIA	TOLIMA		Finca Romerales	5.0486	-75.321	WGS84	1	J. Morales;Jorge Hernández-Camacho;Hernando Chiriví	Male	skull|skeleton
urn:catalog:UAMI:5679	PreservedSpecimen	Universidad Autónoma Metropolitana, Unidad Iztapalapa	UAMI	5679	Cryptotis mexicanus (Coues, 1877)	Cryptotis mexicanus group	Cryptotis mexicanus	(Coues, 1877)			Animalia	Chordata	Mammalia	Eulipotyphla	Soricidae	Cryptotis	mexicanus		species	05/02/1985	1985	2	5	MX	MEXICO	PUEBLA	Tlacuilotepec	2 Km S Tlacuilotepec	20.3099	-98.0562	WGS84	1	M. MARTINEZ C.		skin|skeleton
urn:catalog:UAMI:5680	PreservedSpecimen	Universidad Autónoma Metropolitana, Unidad Iztapalapa	UAMI	5680	Cryptotis pueblensis Jackson, 1933	Cryptotis parvus group	Cryptotis pueblensis	Jackson, 1933			Animalia	Chordata	Mammalia	Eulipotyphla	Soricidae	Cryptotis	pueblensis		species	05/02/1985	1985	2	5	MX	MEXICO	PUEBLA	Tlacuilotepec	2 Km S Tlacuilotepec	20.3099	-98.0562	WGS84	1	J. Patiño R.	Female	skin|skull|skeleton
urn:catalog:QCAZ:5721	PreservedSpecimen	Museo de Zoología de la Pontificia Universidad Católica del Ecuador	QCAZ	5721	Cryptotis equatoris (Thomas, 1912)	Cryptotis thomasi group	Cryptotis equatoris	(Thomas, 1912)			Animalia	Chordata	Mammalia	Eulipotyphla	Soricidae	Cryptotis	equatoris		species	21/07/2002	2002	7	21	EC	ECUADOR	PICHINCHA	Quito	Estribaciones del Guagua Pichincha, Reserva Yanacocha, 3600 m	-0.1098	-78.5888	WGS84	1		Female
urn:catalog:CVULA:5744	PreservedSpecimen	Colección de Vertebrados de la Universidad de Los Andes	CVULA	5744	Cryptotis meridensis (Thomas, 1898)	Cryptotis thomasi group	Cryptotis meridensis	(Thomas, 1898)	Cryptotis meridensis Thomas, 1898		Animalia	Chordata	Mammalia	Eulipotyphla	Soricidae	Cryptotis	meridensis		species					VE	VENEZUELA	TÁCHIRA		Páramo el Zumbador, 10 km SSW El Cobre	7.9667	-72.1	WGS84	1
urn:catalog:MZFC-M:5781	PreservedSpecimen	Facultad de Ciencias, Universidad Nacional Autónoma de México	MZFC-M	5781	Cryptotis magnus (Merriam, 1895)	Cryptotis mexicanus group	Cryptotis magnus	(Merriam, 1895)			Animalia	Chordata	Mammalia	Eulipotyphla	Soricidae	Cryptotis	magnus		species	11/08/1990	1990	8	11	MX	MEXICO	OAXACA		1.3 Mi S Llano De Las Flores	17.4273	-96.5037	WGS84	1
urn:catalog:CVULA:5888	PreservedSpecimen	Colección de Vertebrados de la Universidad de Los Andes	CVULA	5888	Cryptotis meridensis (Thomas, 1898)	Cryptotis thomasi group	Cryptotis meridensis	(Thomas, 1898)	Cryptotis meridensis Thomas, 1898		Animalia	Chordata	Mammalia	Eulipotyphla	Soricidae	Cryptotis	meridensis		species					VE	VENEZUELA	MÉRIDA		Monte Zerpa, 6 km N Mérida	8.6333	-71.15	WGS84	1
urn:catalog:QCAZ:5993	PreservedSpecimen	Museo de Zoología de la Pontificia Universidad Católica del Ecuador	QCAZ	5993	Cryptotis montivagus (Anthony, 1921)	Cryptotis thomasi group	Cryptotis montivagus	(Anthony, 1921)			Animalia	Chordata	Mammalia	Eulipotyphla	Soricidae	Cryptotis	montivagus		species	15/10/2002	2002	10	15	EC	ECUADOR	AZUAY	Cuenca	Parque Nacional El Cajas, Laguna La Toreadora	-2.7802	-79.2237	WGS84	1
urn:catalog:USAC:6066	PreservedSpecimen	Universidad de San Carlos de Guatemala	USAC	6066	Cryptotis lacandonensis Guevara, Sánchez-Cordero, León-Paniagua, & Woodman, 2014	Cryptotis nigrescens group	Cryptotis lacandonensis	Guevara, Sánchez-Cordero, León-Paniagua, & Woodman, 2014			Animalia	Chordata	Mammalia	Eulipotyphla	Soricidae	Cryptotis	lacandonensis		species	19/11/1995	1995	11	19	GT	GUATEMALA	PETEN		Bethel, 74 km W La Libertad	16.8267	-90.8122	WGS84	1	Mario R. Jolón		skull
urn:catalog:ASNHC:6071	PreservedSpecimen	Angelo State Natural History Collections	ASNHC	6071	Cryptotis mayensis (Merriam, 1901)	Cryptotis nigrescens group	Cryptotis mayensis	(Merriam, 1901)			Animalia	Chordata	Mammalia	Eulipotyphla	Soricidae	Cryptotis	mayensis		species	24/06/1989	1989	6	24	MX	MEXICO	CAMPECHE		60 Km Se Dzibalchén	19.1168	-89.33	WGS84	1	Dowler, Robert C; Engstrom, Mark D	Male	skin|skull
urn:catalog:ECO-SC-M:6156	PreservedSpecimen	El Colegio de la Frontera Sur, Unidad San Cristóbal de las Casas	ECO-SC-M	6156	Cryptotis mayensis (Merriam, 1901)	Cryptotis nigrescens group	Cryptotis mayensis	(Merriam, 1901)			Animalia	Chordata	Mammalia	Eulipotyphla	Soricidae	Cryptotis	mayensis		species	15/08/1998	1998	8	15	MX	MEXICO	CAMPECHE	Calakmul	Zona arqueológica de Calakmul	18.1072	-89.8094	WGS84	1	José Enrique Escobedo Cabrera	Female	skull|fluid
urn:catalog:IAvH:6193	PreservedSpecimen	Instituto de Investigación de Recursos Biológicos Alexander von Humboldt	IAvH	6193	Cryptotis						Animalia	Chordata	Mammalia	Eulipotyphla	Soricidae	Cryptotis			genus	20/12/1993	1993	12	20	CO	COLOMBIA	CAUCA		PNN Purace, falda del Volcan Purace, arriba de Pilimbala				1	Jorge Mayorga
urn:catalog:IAvH:6194	PreservedSpecimen	Instituto de Investigación de Recursos Biológicos Alexander von Humboldt	IAvH	6194	Cryptotis thomasi (Merriam, 1897)	Cryptotis thomasi group	Cryptotis thomasi	(Merriam, 1897)			Animalia	Chordata	Mammalia	Eulipotyphla	Soricidae	Cryptotis	thomasi		species					CO	COLOMBIA			Sin descripcion del lugar de colecta-Colombia				1	Jeff Jorgensen
urn:catalog:IAvH:6195	PreservedSpecimen	Instituto de Investigación de Recursos Biológicos Alexander von Humboldt	IAvH	6195	Cryptotis thomasi (Merriam, 1897)	Cryptotis thomasi group	Cryptotis thomasi	(Merriam, 1897)			Animalia	Chordata	Mammalia	Eulipotyphla	Soricidae	Cryptotis	thomasi		species					CO	COLOMBIA			Sin descripcion del lugar de colecta-Colombia				1	Jeff Jorgensen
urn:catalog:IAvH:6196	PreservedSpecimen	Instituto de Investigación de Recursos Biológicos Alexander von Humboldt	IAvH	6196	Cryptotis thomasi (Merriam, 1897)	Cryptotis thomasi group	Cryptotis thomasi	(Merriam, 1897)			Animalia	Chordata	Mammalia	Eulipotyphla	Soricidae	Cryptotis	thomasi		species					CO	COLOMBIA			Sin descripcion del lugar de colecta-Colombia				1	Jeff Jorgensen
urn:catalog:IAvH:6197	PreservedSpecimen	Instituto de Investigación de Recursos Biológicos Alexander von Humboldt	IAvH	6197	Cryptotis thomasi (Merriam, 1897)	Cryptotis thomasi group	Cryptotis thomasi	(Merriam, 1897)			Animalia	Chordata	Mammalia	Eulipotyphla	Soricidae	Cryptotis	thomasi		species					CO	COLOMBIA			Sin descripcion del lugar de colecta-Colombia				1	Jeff Jorgensen	Male	skin|skull|skeleton
urn:catalog:IAvH:6198	PreservedSpecimen	Instituto de Investigación de Recursos Biológicos Alexander von Humboldt	IAvH	6198	Cryptotis thomasi (Merriam, 1897)	Cryptotis thomasi group	Cryptotis thomasi	(Merriam, 1897)			Animalia	Chordata	Mammalia	Eulipotyphla	Soricidae	Cryptotis	thomasi		species					CO	COLOMBIA			Sin descripcion del lugar de colecta-Colombia				1	Jeff Jorgensen	Female	skin|skull|skeleton
urn:catalog:IAvH:6199	PreservedSpecimen	Instituto de Investigación de Recursos Biológicos Alexander von Humboldt	IAvH	6199	Cryptotis thomasi (Merriam, 1897)	Cryptotis thomasi group	Cryptotis thomasi	(Merriam, 1897)			Animalia	Chordata	Mammalia	Eulipotyphla	Soricidae	Cryptotis	thomasi		species					CO	COLOMBIA			Sin descripcion del lugar de colecta-Colombia				1	Jeff Jorgensen	Female	skin|skull|skeleton
urn:catalog:IAvH:6200	PreservedSpecimen	Instituto de Investigación de Recursos Biológicos Alexander von Humboldt	IAvH	6200	Cryptotis thomasi (Merriam, 1897)	Cryptotis thomasi group	Cryptotis thomasi	(Merriam, 1897)			Animalia	Chordata	Mammalia	Eulipotyphla	Soricidae	Cryptotis	thomasi		species					CO	COLOMBIA			Sin descripcion del lugar de colecta-Colombia				1	Jeff Jorgensen		skull|skeleton
urn:catalog:IAvH:6215	PreservedSpecimen	Instituto de Investigación de Recursos Biológicos Alexander von Humboldt	IAvH	6215	Cryptotis						Animalia	Chordata	Mammalia	Eulipotyphla	Soricidae	Cryptotis			genus					CO	COLOMBIA	BOYACÁ		SFF Iguaque				1	Claudia Reina	Male	skin|skull|skeleton
urn:catalog:IAvH:6220	PreservedSpecimen	Instituto de Investigación de Recursos Biológicos Alexander von Humboldt	IAvH	6220	Cryptotis thomasi (Merriam, 1897)	Cryptotis thomasi group	Cryptotis thomasi	(Merriam, 1897)			Animalia	Chordata	Mammalia	Eulipotyphla	Soricidae	Cryptotis	thomasi		species	20/03/1999	1999	3	20	CO	COLOMBIA	SANTANDER		Inspeccion de Policia de Virolin, Cuchilla de La Vieja, Costilla de Paramo				1	Fernando Forero	Male	skin|skull
urn:catalog:IAvH:6221	PreservedSpecimen	Instituto de Investigación de Recursos Biológicos Alexander von Humboldt	IAvH	6221	Cryptotis						Animalia	Chordata	Mammalia	Eulipotyphla	Soricidae	Cryptotis			genus					CO	COLOMBIA	BOYACÁ		SFF Iguaque				1	Claudia Reina	Male	skull|skeleton
urn:catalog:IAvH:6222	PreservedSpecimen	Instituto de Investigación de Recursos Biológicos Alexander von Humboldt	IAvH	6222	Cryptotis				Cryptotis meridensis Thomas, 1898		Animalia	Chordata	Mammalia	Eulipotyphla	Soricidae	Cryptotis			genus	24/06/1999	1999	6	24	CO	COLOMBIA	NORTE DE SANTANDER	Herran	Sector Orocue. Río Táchira PNN Tama	7.4253	-72.4439	WGS84	1	Muñoz, Yaneth
urn:catalog:IAvH:6223	PreservedSpecimen	Instituto de Investigación de Recursos Biológicos Alexander von Humboldt	IAvH	6223	Cryptotis				Cryptotis meridensis Thomas, 1898		Animalia	Chordata	Mammalia	Eulipotyphla	Soricidae	Cryptotis			genus	24/06/1999	1999	6	24	CO	COLOMBIA	NORTE DE SANTANDER	Herran	Sector Orocue. Río Táchira PNN Tama	7.4253	-72.4439	WGS84	1	Muñoz, Yaneth
urn:catalog:IAvH:6224	PreservedSpecimen	Instituto de Investigación de Recursos Biológicos Alexander von Humboldt	IAvH	6224	Cryptotis				Cryptotis meridensis Thomas, 1898		Animalia	Chordata	Mammalia	Eulipotyphla	Soricidae	Cryptotis			genus	26/06/1999	1999	6	26	CO	COLOMBIA	NORTE DE SANTANDER	Herran	Sector Orocue. Río Táchira PNN Tama	7.4253	-72.4439	WGS84	1	Muñoz, Yaneth
urn:catalog:IAvH:6225	PreservedSpecimen	Instituto de Investigación de Recursos Biológicos Alexander von Humboldt	IAvH	6225	Cryptotis				Cryptotis meridensis Thomas, 1898		Animalia	Chordata	Mammalia	Eulipotyphla	Soricidae	Cryptotis			genus	26/06/1999	1999	6	26	CO	COLOMBIA	NORTE DE SANTANDER	Herran	Sector Orocue. Río Táchira PNN Tama	7.4253	-72.4439	WGS84	1	Muñoz, Yaneth
urn:catalog:IAvH:6226	PreservedSpecimen	Instituto de Investigación de Recursos Biológicos Alexander von Humboldt	IAvH	6226	Cryptotis				Cryptotis meridensis Thomas, 1898		Animalia	Chordata	Mammalia	Eulipotyphla	Soricidae	Cryptotis			genus	26/06/1999	1999	6	26	CO	COLOMBIA	NORTE DE SANTANDER	Herran	Sector Orocue. Río Táchira PNN Tama	7.4253	-72.4439	WGS84	1	Muñoz, Yaneth
urn:catalog:ECO-SC-M:6258	PreservedSpecimen	El Colegio de la Frontera Sur, Unidad San Cristóbal de las Casas	ECO-SC-M	6258	Cryptotis mayensis (Merriam, 1901)	Cryptotis nigrescens group	Cryptotis mayensis	(Merriam, 1901)			Animalia	Chordata	Mammalia	Eulipotyphla	Soricidae	Cryptotis	mayensis		species	09/03/1999	1999	3	9	MX	MEXICO	QUINTANA ROO	Othón P. Blanco	Chetumal	18.5036	-90.8833	WGS84	1	José Enrique Escobedo Cabrera		skull|fluid
urn:catalog:QCAZ:6260	PreservedSpecimen	Museo de Zoología de la Pontificia Universidad Católica del Ecuador	QCAZ	6260	Cryptotis niausa Moreno-Cárdenas & Albuja, 2014	Cryptotis thomasi group	Cryptotis niausa	Moreno-Cárdenas and Albuja, 2014			Animalia	Chordata	Mammalia	Eulipotyphla	Soricidae	Cryptotis	niausa		species	07/05/1980	1980	5	7	EC	ECUADOR	NAPO	Quijos	W por la via Papallacta	-0.3755	-78.1455	WGS84	1
urn:catalog:QCAZ:6425	PreservedSpecimen	Museo de Zoología de la Pontificia Universidad Católica del Ecuador	QCAZ	6425	Cryptotis equatoris (Thomas, 1912)	Cryptotis thomasi group	Cryptotis equatoris	(Thomas, 1912)			Animalia	Chordata	Mammalia	Eulipotyphla	Soricidae	Cryptotis	equatoris		species	26/07/2003	2003	7	26	EC	ECUADOR	PICHINCHA	Quito	Tandayapa	0.0059	-78.6745	WGS84	1
urn:catalog:ASNHC:6441	PreservedSpecimen	Angelo State Natural History Collections	ASNHC	6441	Cryptotis mayensis (Merriam, 1901)	Cryptotis nigrescens group	Cryptotis mayensis	(Merriam, 1901)			Animalia	Chordata	Mammalia	Eulipotyphla	Soricidae	Cryptotis	mayensis		species	04/06/1990	1990	6	4	MX	MEXICO	QUINTANA ROO		6 km S, 1.5 km W Tres Garantías	18.1938	-88.9972	WGS84	1	Lim, B K; Dowler, Robert C	Female	skin|skull
urn:catalog:TCWC:6623	PreservedSpecimen	Texas Cooperative Wildlife Collections, Texas A & M University	TCWC	6623	Cryptotis berlandieri (Baird, 1858)	Cryptotis parvus group	Cryptotis berlandieri	(Baird, 1857)			Animalia	Chordata	Mammalia	Eulipotyphla	Soricidae	Cryptotis	berlandieri		species	20/01/1959	1959	1	20	MX	MEXICO	JALISCO		16 mi NE Tamazula, 5000 ft	19.8491	-103.0705	WGS84	1	Carter, D.C.
urn:catalog:IAvH:6627	PreservedSpecimen	Instituto de Investigación de Recursos Biológicos Alexander von Humboldt	IAvH	6627	Cryptotis				Cryptotis meridensis Thomas, 1898		Animalia	Chordata	Mammalia	Eulipotyphla	Soricidae	Cryptotis			genus	28/06/1999	1999	6	28	CO	COLOMBIA	NORTE DE SANTANDER	Herran	Sector Orocue. Río Táchira PNN Tama	7.4253	-72.4439	WGS84	1	Muñoz, Yaneth	Male
urn:catalog:IAvH:6628	PreservedSpecimen	Instituto de Investigación de Recursos Biológicos Alexander von Humboldt	IAvH	6628	Cryptotis				Cryptotis meridensis Thomas, 1898		Animalia	Chordata	Mammalia	Eulipotyphla	Soricidae	Cryptotis			genus	28/06/1999	1999	6	28	CO	COLOMBIA	NORTE DE SANTANDER	Herran	Sector Orocue. Río Táchira PNN Tama	7.4253	-72.4439	WGS84	1	Muñoz, Yaneth
urn:catalog:QCAZ:6636	PreservedSpecimen	Museo de Zoología de la Pontificia Universidad Católica del Ecuador	QCAZ	6636	Cryptotis equatoris (Thomas, 1912)	Cryptotis thomasi group	Cryptotis equatoris	(Thomas, 1912)			Animalia	Chordata	Mammalia	Eulipotyphla	Soricidae	Cryptotis	equatoris		species	01/09/1999	1999	9	1	EC	ECUADOR	SANTO DOMINGO DE LAS TSÁCHILAS	Santo Domingo	Palmeras, carretera entre Palmeras y Guajalito	-0.2299	-78.8003	WGS84	1
urn:catalog:ECO-SC-M:6823	PreservedSpecimen	El Colegio de la Frontera Sur, Unidad San Cristóbal de las Casas	ECO-SC-M	6823	Cryptotis mayensis (Merriam, 1901)	Cryptotis nigrescens group	Cryptotis mayensis	(Merriam, 1901)			Animalia	Chordata	Mammalia	Eulipotyphla	Soricidae	Cryptotis	mayensis		species	29/03/2004	2004	3	29	MX	MEXICO	QUINTANA ROO	Othón P. Blanco	km 22, desviación a Tres Garantías	18.2619	-89.8237	WGS84	1	Victor Luja Molina
urn:catalog:ENCB:6861	PreservedSpecimen	Escuela Nacional de Ciencias Biológicas, Instituto Politécnico Nacional	ENCB	6861	Cryptotis pueblensis Jackson, 1933	Cryptotis parvus group	Cryptotis pueblensis	Jackson, 1933			Animalia	Chordata	Mammalia	Eulipotyphla	Soricidae	Cryptotis	pueblensis		species	08/03/1973	1973	3	8	MX	MEXICO	CHIAPAS	Tzimol	25 Km S, 21 Km W Comitán	16.028	-92.32	WGS84	1	A. Ocaña M.	Male	skin|skull
urn:catalog:MMNH:6875	PreservedSpecimen	Bell Museum of Natural History, University of Minnesota	MMNH	6875	Cryptotis mexicanus (Coues, 1877)	Cryptotis mexicanus group	Cryptotis mexicanus	(Coues, 1877)			Animalia	Chordata	Mammalia	Eulipotyphla	Soricidae	Cryptotis	mexicanus		species	01/06/1958	1958	6	1	MX	MEXICO	PUEBLA	JALACINGO	7 1/2 Mi Ne Tezuitlán, Río Frío	19.8941	-97.2831	WGS84	1	HAYWARD, B J	Male	skin|skull|skeleton
urn:catalog:ECO-SC-M:6887	PreservedSpecimen	El Colegio de la Frontera Sur, Unidad San Cristóbal de las Casas	ECO-SC-M	6887	Cryptotis mayensis (Merriam, 1901)	Cryptotis nigrescens group	Cryptotis mayensis	(Merriam, 1901)			Animalia	Chordata	Mammalia	Eulipotyphla	Soricidae	Cryptotis	mayensis		species	01/02/2005	2005	2	1	MX	MEXICO	QUINTANA ROO	Othón P. Blanco	Calderitas	18.5597	-89.8237	WGS84	1	José Enrique Escobedo Cabrera
urn:catalog:CVULA:6890	PreservedSpecimen	Colección de Vertebrados de la Universidad de Los Andes	CVULA	6890	Cryptotis meridensis (Thomas, 1898)	Cryptotis thomasi group	Cryptotis meridensis	(Thomas, 1898)	Cryptotis meridensis Thomas, 1898		Animalia	Chordata	Mammalia	Eulipotyphla	Soricidae	Cryptotis	meridensis		species					VE	VENEZUELA	MÉRIDA		Monte Zerpa, 6 km N Mérida	8.6333	-71.15	WGS84	1
urn:catalog:CVULA:6891	PreservedSpecimen	Colección de Vertebrados de la Universidad de Los Andes	CVULA	6891	Cryptotis meridensis (Thomas, 1898)	Cryptotis thomasi group	Cryptotis meridensis	(Thomas, 1898)	Cryptotis meridensis Thomas, 1898		Animalia	Chordata	Mammalia	Eulipotyphla	Soricidae	Cryptotis	meridensis		species					VE	VENEZUELA	MÉRIDA		Monte Zerpa, 6 km N Mérida	8.6333	-71.15	WGS84	1
urn:catalog:CVULA:6899	PreservedSpecimen	Colección de Vertebrados de la Universidad de Los Andes	CVULA	6899	Cryptotis meridensis (Thomas, 1898)	Cryptotis thomasi group	Cryptotis meridensis	(Thomas, 1898)	Cryptotis meridensis Thomas, 1898		Animalia	Chordata	Mammalia	Eulipotyphla	Soricidae	Cryptotis	meridensis		species					VE	VENEZUELA	MÉRIDA		Escagüey, 1.5 km SSW Mucurubá	8.7	-71	WGS84	1
urn:catalog:CVULA:6900	PreservedSpecimen	Colección de Vertebrados de la Universidad de Los Andes	CVULA	6900	Cryptotis meridensis (Thomas, 1898)	Cryptotis thomasi group	Cryptotis meridensis	(Thomas, 1898)	Cryptotis meridensis Thomas, 1898		Animalia	Chordata	Mammalia	Eulipotyphla	Soricidae	Cryptotis	meridensis		species					VE	VENEZUELA	MÉRIDA		Escagüey, 1.5 km SSW Mucurubá	8.7	-71	WGS84	1
urn:catalog:MMNH:6939	PreservedSpecimen	Bell Museum of Natural History, University of Minnesota	MMNH	6939	Cryptotis mexicanus (Coues, 1877)	Cryptotis mexicanus group	Cryptotis mexicanus	(Coues, 1877)			Animalia	Chordata	Mammalia	Eulipotyphla	Soricidae	Cryptotis	mexicanus		species	06/07/1957	1957	7	6	MX	MEXICO	PUEBLA	XIUTETELCO	5 Mi Ne Tezuitlán	19.8684	-97.3088	WGS84	1	WARNER, D W	Male
urn:catalog:ECO-SC-M:7073	PreservedSpecimen	El Colegio de la Frontera Sur, Unidad San Cristóbal de las Casas	ECO-SC-M	7073	Cryptotis mayensis (Merriam, 1901)	Cryptotis nigrescens group	Cryptotis mayensis	(Merriam, 1901)			Animalia	Chordata	Mammalia	Eulipotyphla	Soricidae	Cryptotis	mayensis		species	27/12/2010	2010	12	27	MX	MEXICO	QUINTANA ROO	Othón P. Blanco	Chetumal	18.5036	-88.8296	WGS84	1	José Enrique Escobedo Cabrera	Male	skull|fluid
urn:catalog:CVULA:7078	PreservedSpecimen	Colección de Vertebrados de la Universidad de Los Andes	CVULA	7078	Cryptotis meridensis (Thomas, 1898)	Cryptotis thomasi group	Cryptotis meridensis	(Thomas, 1898)	Cryptotis meridensis Thomas, 1898		Animalia	Chordata	Mammalia	Eulipotyphla	Soricidae	Cryptotis	meridensis		species					VE	VENEZUELA	MÉRIDA		Asentamiento Monterrey, 8 km NNE Mérida	8.6833	-71.1167	WGS84	1
urn:catalog:MZFC-M:7107	PreservedSpecimen	Facultad de Ciencias, Universidad Nacional Autónoma de México	MZFC-M	7107	Cryptotis lacandonensis Guevara, Sánchez-Cordero, León-Paniagua, & Woodman, 2014	Cryptotis nigrescens group	Cryptotis lacandonensis	Guevara, Sánchez-Cordero, León-Paniagua, & Woodman, 2014	Cryptotis griseoventris		Animalia	Chordata	Mammalia	Eulipotyphla	Soricidae	Cryptotis	lacandonensis		species	28/08/1998	1998	8	28	MX	MEXICO	CHIAPAS	Ocosingo	Selva Lacandona, Yaxchilán, Zona Arqueológica.	16.8999	-90.9667	WGS84	1	Luis A. Escobedo Morales
urn:catalog:MZFC-M:7168	PreservedSpecimen	Facultad de Ciencias, Universidad Nacional Autónoma de México	MZFC-M	7168	Cryptotis lacandonensis Guevara, Sánchez-Cordero, León-Paniagua, & Woodman, 2014	Cryptotis nigrescens group	Cryptotis lacandonensis	Guevara, Sánchez-Cordero, León-Paniagua, & Woodman, 2014	Cryptotis griseoventris	Type	Animalia	Chordata	Mammalia	Eulipotyphla	Soricidae	Cryptotis	lacandonensis		species	03/02/1999	1999	2	3	MX	MEXICO	CHIAPAS	Ocosingo	Selva Lacandona, Yaxchilán, Zona Arqueológica.	16.8999	-90.9667	WGS84	1	Luis A. Escobedo Morales
urn:catalog:USNM:7224	PreservedSpecimen	National Museum of Natural History, Smithsonian Institution	USNM	7224	Cryptotis orophilus (Allen, 1895)	Cryptotis parvus group	Cryptotis orophilus	(Allen, 1895)	Cryptotis parva orophila		Animalia	Chordata	Mammalia	Eulipotyphla	Soricidae	Cryptotis	orophilus		species					CR	COSTA RICA			San Jose				1	Carniol, J.
urn:catalog:USNM:7225	PreservedSpecimen	National Museum of Natural History, Smithsonian Institution	USNM	7225	Cryptotis nigrescens (Allen, 1895)	Cryptotis nigrescens group	Cryptotis nigrescens	(J. A. Allen, 1895)	Cryptotis nigrescens nigrescens		Animalia	Chordata	Mammalia	Eulipotyphla	Soricidae	Cryptotis	nigrescens		species					CR	COSTA RICA			San Jose				1	Carniol, J.
urn:catalog:IAvH:7245	PreservedSpecimen	Instituto de Investigación de Recursos Biológicos Alexander von Humboldt	IAvH	7245	Cryptotis						Animalia	Chordata	Mammalia	Eulipotyphla	Soricidae	Cryptotis			genus					CO	COLOMBIA	NORTE DE SANTANDER		Vereda Carrizal				1	Jose Rueda;P. Galvis;J. Jaramillo
urn:catalog:IAvH:7384	PreservedSpecimen	Instituto de Investigación de Recursos Biológicos Alexander von Humboldt	IAvH	7384	Cryptotis						Animalia	Chordata	Mammalia	Eulipotyphla	Soricidae	Cryptotis			genus					CO	COLOMBIA	BOYACÁ		SFF Iguaque, Corregimiento Quebrada lo Francos				1	Pedro Reina	Female	skin
urn:catalog:IAvH:7386	PreservedSpecimen	Instituto de Investigación de Recursos Biológicos Alexander von Humboldt	IAvH	7386	Cryptotis colombianus Woodman & Timm, 1993	Cryptotis nigrescens group	Cryptotis colombianus	Woodman and Timm, 1993	Cryptotis colombiana Woodman & Timm, 1993		Animalia	Chordata	Mammalia	Eulipotyphla	Soricidae	Cryptotis	colombianus		species					CO	COLOMBIA	RISARALDA		SFF Otun Quimbaya				1	Jimenez, E., Franco Luis, Quevedo Fabio, Reina Maria F.		fluid
urn:catalog:IAvH:7387	PreservedSpecimen	Instituto de Investigación de Recursos Biológicos Alexander von Humboldt	IAvH	7387	Cryptotis colombianus Woodman & Timm, 1993	Cryptotis nigrescens group	Cryptotis colombianus	Woodman and Timm, 1993	Cryptotis colombiana Woodman & Timm, 1993		Animalia	Chordata	Mammalia	Eulipotyphla	Soricidae	Cryptotis	colombianus		species					CO	COLOMBIA	RISARALDA		SFF Otun Quimbaya				1	Jimenez, E., Franco Luis, Quevedo Fabio, Reina Maria F.		skull
urn:catalog:IAvH:7388	PreservedSpecimen	Instituto de Investigación de Recursos Biológicos Alexander von Humboldt	IAvH	7388	Cryptotis						Animalia	Chordata	Mammalia	Eulipotyphla	Soricidae	Cryptotis			genus					CO	COLOMBIA	BOYACÁ		SFF Iguaque				1	M. Ospina;A. Santamaría
urn:catalog:IAvH:7389	PreservedSpecimen	Instituto de Investigación de Recursos Biológicos Alexander von Humboldt	IAvH	7389	Cryptotis						Animalia	Chordata	Mammalia	Eulipotyphla	Soricidae	Cryptotis			genus					CO	COLOMBIA	BOYACÁ		SFF Iguaque				1	M. Ospina;A. Santamaría
urn:catalog:MUSA:7412	PreservedSpecimen	Museo de Historia Natural de la Universidad Nacional San Agustín	MUSA	7412	Cryptotis evaristoi Zeballos, Pino, Medina, Pari, Chávez, Tinoco, & Ceballos, 2018	Cryptotis thomasi group	Cryptotis evaristoi	Zeballos, Pino, Medina, Pari, and Ceballos, 2018			Animalia	Chordata	Mammalia	Eulipotyphla	Soricidae	Cryptotis	evaristoi		species	26/09/2009	2009	9	26	PE	PERU	CAJAMARCA		San Ignacio, Laguna Corazón	-5.2	-79.3	WGS84	1	Kateryn Pino
urn:catalog:MUSA:7413	PreservedSpecimen	Museo de Historia Natural de la Universidad Nacional San Agustín	MUSA	7413	Cryptotis evaristoi Zeballos, Pino, Medina, Pari, Chávez, Tinoco, & Ceballos, 2018	Cryptotis thomasi group	Cryptotis evaristoi	Zeballos, Pino, Medina, Pari, and Ceballos, 2018			Animalia	Chordata	Mammalia	Eulipotyphla	Soricidae	Cryptotis	evaristoi		species					PE	PERU	CAJAMARCA		San Ignacio, Laguna Corazón	-5.2	-79.3	WGS84	1	Kateryn Pino
urn:catalog:MUSA:7414	PreservedSpecimen	Museo de Historia Natural de la Universidad Nacional San Agustín	MUSA	7414	Cryptotis evaristoi Zeballos, Pino, Medina, Pari, Chávez, Tinoco, & Ceballos, 2018	Cryptotis thomasi group	Cryptotis evaristoi	Zeballos, Pino, Medina, Pari, and Ceballos, 2018			Animalia	Chordata	Mammalia	Eulipotyphla	Soricidae	Cryptotis	evaristoi		species					PE	PERU	CAJAMARCA		San Ignacio, Laguna Corazón	-5.2	-79.3	WGS84	1	Kateryn Pino
urn:catalog:MUSA:7415	PreservedSpecimen	Museo de Historia Natural de la Universidad Nacional San Agustín	MUSA	7415	Cryptotis evaristoi Zeballos, Pino, Medina, Pari, Chávez, Tinoco, & Ceballos, 2018	Cryptotis thomasi group	Cryptotis evaristoi	Zeballos, Pino, Medina, Pari, and Ceballos, 2018			Animalia	Chordata	Mammalia	Eulipotyphla	Soricidae	Cryptotis	evaristoi		species					PE	PERU	CAJAMARCA		San Ignacio, Laguna Corazón	-5.2	-79.3	WGS84	1	Kateryn Pino
urn:catalog:MUSA:7416	PreservedSpecimen	Museo de Historia Natural de la Universidad Nacional San Agustín	MUSA	7416	Cryptotis evaristoi Zeballos, Pino, Medina, Pari, Chávez, Tinoco, & Ceballos, 2018	Cryptotis thomasi group	Cryptotis evaristoi	Zeballos, Pino, Medina, Pari, and Ceballos, 2018			Animalia	Chordata	Mammalia	Eulipotyphla	Soricidae	Cryptotis	evaristoi		species					PE	PERU	CAJAMARCA		San Ignacio, Laguna Corazón	-5.2	-79.3	WGS84	1	Kateryn Pino
urn:catalog:MUSA:7417	PreservedSpecimen	Museo de Historia Natural de la Universidad Nacional San Agustín	MUSA	7417	Cryptotis evaristoi Zeballos, Pino, Medina, Pari, Chávez, Tinoco, & Ceballos, 2018	Cryptotis thomasi group	Cryptotis evaristoi	Zeballos, Pino, Medina, Pari, and Ceballos, 2018			Animalia	Chordata	Mammalia	Eulipotyphla	Soricidae	Cryptotis	evaristoi		species					PE	PERU	CAJAMARCA		San Ignacio, Laguna Corazón	-5.2	-79.3	WGS84	1	Kateryn Pino
urn:catalog:MUSA:7418	PreservedSpecimen	Museo de Historia Natural de la Universidad Nacional San Agustín	MUSA	7418	Cryptotis evaristoi Zeballos, Pino, Medina, Pari, Chávez, Tinoco, & Ceballos, 2018	Cryptotis thomasi group	Cryptotis evaristoi	Zeballos, Pino, Medina, Pari, and Ceballos, 2018			Animalia	Chordata	Mammalia	Eulipotyphla	Soricidae	Cryptotis	evaristoi		species	01/10/2009	2009	10	1	PE	PERU	CAJAMARCA		San Ignacio, Laguna Corazón	-5.2	-79.3	WGS84	1	Kateryn Pino
urn:catalog:MUSA:7419	PreservedSpecimen	Museo de Historia Natural de la Universidad Nacional San Agustín	MUSA	7419	Cryptotis evaristoi Zeballos, Pino, Medina, Pari, Chávez, Tinoco, & Ceballos, 2018	Cryptotis thomasi group	Cryptotis evaristoi	Zeballos, Pino, Medina, Pari, and Ceballos, 2018			Animalia	Chordata	Mammalia	Eulipotyphla	Soricidae	Cryptotis	evaristoi		species	06/10/2009	2009	10	6	PE	PERU	CAJAMARCA		San Ignacio, Laguna Corazón	-5.2	-79.3	WGS84	1	Kateryn Pino
urn:catalog:MUSA:7420	PreservedSpecimen	Museo de Historia Natural de la Universidad Nacional San Agustín	MUSA	7420	Cryptotis evaristoi Zeballos, Pino, Medina, Pari, Chávez, Tinoco, & Ceballos, 2018	Cryptotis thomasi group	Cryptotis evaristoi	Zeballos, Pino, Medina, Pari, and Ceballos, 2018			Animalia	Chordata	Mammalia	Eulipotyphla	Soricidae	Cryptotis	evaristoi		species					PE	PERU	CAJAMARCA		San Ignacio, Laguna Corazón	-5.2	-79.3	WGS84	1	Kateryn Pino		skin|skull|skeleton
urn:catalog:MUSA:7421	PreservedSpecimen	Museo de Historia Natural de la Universidad Nacional San Agustín	MUSA	7421	Cryptotis evaristoi Zeballos, Pino, Medina, Pari, Chávez, Tinoco, & Ceballos, 2018	Cryptotis thomasi group	Cryptotis evaristoi	Zeballos, Pino, Medina, Pari, and Ceballos, 2018			Animalia	Chordata	Mammalia	Eulipotyphla	Soricidae	Cryptotis	evaristoi		species					PE	PERU	CAJAMARCA		San Ignacio, Laguna Corazón	-5.2	-79.3	WGS84	1	Kateryn Pino		skull|skeleton
urn:catalog:MUSA:7422	PreservedSpecimen	Museo de Historia Natural de la Universidad Nacional San Agustín	MUSA	7422	Cryptotis evaristoi Zeballos, Pino, Medina, Pari, Chávez, Tinoco, & Ceballos, 2018	Cryptotis thomasi group	Cryptotis evaristoi	Zeballos, Pino, Medina, Pari, and Ceballos, 2018			Animalia	Chordata	Mammalia	Eulipotyphla	Soricidae	Cryptotis	evaristoi		species					PE	PERU	CAJAMARCA		San Ignacio, Laguna Corazón	-5.2	-79.3	WGS84	1	Kateryn Pino	Female	skin|skull
urn:catalog:MUSA:7423	PreservedSpecimen	Museo de Historia Natural de la Universidad Nacional San Agustín	MUSA	7423	Cryptotis evaristoi Zeballos, Pino, Medina, Pari, Chávez, Tinoco, & Ceballos, 2018	Cryptotis thomasi group	Cryptotis evaristoi	Zeballos, Pino, Medina, Pari, and Ceballos, 2018			Animalia	Chordata	Mammalia	Eulipotyphla	Soricidae	Cryptotis	evaristoi		species					PE	PERU	CAJAMARCA		San Ignacio, Laguna Corazón	-5.2	-79.3	WGS84	1	Kateryn Pino	Female
urn:catalog:MUSA:7424	PreservedSpecimen	Museo de Historia Natural de la Universidad Nacional San Agustín	MUSA	7424	Cryptotis evaristoi Zeballos, Pino, Medina, Pari, Chávez, Tinoco, & Ceballos, 2018	Cryptotis thomasi group	Cryptotis evaristoi	Zeballos, Pino, Medina, Pari, and Ceballos, 2018			Animalia	Chordata	Mammalia	Eulipotyphla	Soricidae	Cryptotis	evaristoi		species					PE	PERU	CAJAMARCA		San Ignacio, Miraflores	-5.2	-79.2	WGS84	1	Kateryn Pino	Male
urn:catalog:MUSA:7425	PreservedSpecimen	Museo de Historia Natural de la Universidad Nacional San Agustín	MUSA	7425	Cryptotis evaristoi Zeballos, Pino, Medina, Pari, Chávez, Tinoco, & Ceballos, 2018	Cryptotis thomasi group	Cryptotis evaristoi	Zeballos, Pino, Medina, Pari, and Ceballos, 2018			Animalia	Chordata	Mammalia	Eulipotyphla	Soricidae	Cryptotis	evaristoi		species					PE	PERU	CAJAMARCA		San Ignacio, Miraflores	-5.2	-79.2	WGS84	1	Kateryn Pino	Female
urn:catalog:MUSA:7426	PreservedSpecimen	Museo de Historia Natural de la Universidad Nacional San Agustín	MUSA	7426	Cryptotis evaristoi Zeballos, Pino, Medina, Pari, Chávez, Tinoco, & Ceballos, 2018	Cryptotis thomasi group	Cryptotis evaristoi	Zeballos, Pino, Medina, Pari, and Ceballos, 2018			Animalia	Chordata	Mammalia	Eulipotyphla	Soricidae	Cryptotis	evaristoi		species					PE	PERU	CAJAMARCA		San Ignacio, Miraflores	-5.2	-79.2	WGS84	1	Kateryn Pino	Female
urn:catalog:MUSA:7427	PreservedSpecimen	Museo de Historia Natural de la Universidad Nacional San Agustín	MUSA	7427	Cryptotis evaristoi Zeballos, Pino, Medina, Pari, Chávez, Tinoco, & Ceballos, 2018	Cryptotis thomasi group	Cryptotis evaristoi	Zeballos, Pino, Medina, Pari, and Ceballos, 2018		Type	Animalia	Chordata	Mammalia	Eulipotyphla	Soricidae	Cryptotis	evaristoi		species	20/10/2009	2009	10	20	PE	PERU	CAJAMARCA		San Ignacio, Miraflores	-5.2	-79.2	WGS84	1	Kateryn Pino		fluid
urn:catalog:MUSA:7428	PreservedSpecimen	Museo de Historia Natural de la Universidad Nacional San Agustín	MUSA	7428	Cryptotis evaristoi Zeballos, Pino, Medina, Pari, Chávez, Tinoco, & Ceballos, 2018	Cryptotis thomasi group	Cryptotis evaristoi	Zeballos, Pino, Medina, Pari, and Ceballos, 2018			Animalia	Chordata	Mammalia	Eulipotyphla	Soricidae	Cryptotis	evaristoi		species	22/10/2009	2009	10	22	PE	PERU	CAJAMARCA		San Ignacio, Miraflores	-5.2	-79.2	WGS84	1	Kateryn Pino	Female
urn:catalog:IAvH:7430	PreservedSpecimen	Instituto de Investigación de Recursos Biológicos Alexander von Humboldt	IAvH	7430	Cryptotis						Animalia	Chordata	Mammalia	Eulipotyphla	Soricidae	Cryptotis			genus					CO	COLOMBIA	VICHADA		PNN El Tuparro, Centro Administrativo, Territorio Faunistico	5.1167	-69.1506	WGS84	1	Stephen Collett	Female	skin|skull|skeleton
urn:catalog:IAvH:7437	PreservedSpecimen	Instituto de Investigación de Recursos Biológicos Alexander von Humboldt	IAvH	7437	Cryptotis squamipes (Allen, 1912)	Cryptotis thomasi group	Cryptotis squamipes	(Allen, 1912)	Cryptotis squamipes (J. A. Allen, 1912)		Animalia	Chordata	Mammalia	Eulipotyphla	Soricidae	Cryptotis	squamipes		species					CO	COLOMBIA	VALLE DEL CAUCA	La Cumbre	corregimiento Bitaco, vda Chicoral, alto Bitaco, Finca Monte Bello	3.6356	-76.5886	WGS84	1	GEMA,	Female
urn:catalog:IAvH:7444	PreservedSpecimen	Instituto de Investigación de Recursos Biológicos Alexander von Humboldt	IAvH	7444	Cryptotis medellinius Thomas, 1921	Cryptotis thomasi group	Cryptotis medellinius	Thomas, 1921			Animalia	Chordata	Mammalia	Eulipotyphla	Soricidae	Cryptotis	medellinius		species					CO	COLOMBIA	CALDAS		Finca La Palma				1	Luis Franco;J. Bedoya	Female	fluid
urn:catalog:MZFC-M:7545	PreservedSpecimen	Facultad de Ciencias, Universidad Nacional Autónoma de México	MZFC-M	7545	Cryptotis mexicanus (Coues, 1877)	Cryptotis mexicanus group	Cryptotis mexicanus	(Coues, 1877)	Cryptotis obscurus		Animalia	Chordata	Mammalia	Eulipotyphla	Soricidae	Cryptotis	mexicanus		species	10/04/2000	2000	4	10	MX	MEXICO	SAN LUIS POTOSÍ		1 Km E San Nicolás De Los Montes	22.1214	-99.4122	WGS84	1
urn:catalog:UV:7552	PreservedSpecimen	Universidad del Valle, Valle del Cauca, Colombia	UV	7552	Cryptotis huttereri Woodman, 2023	Cryptotis thomasi group	Cryptotis huttereri	Woodman, 2023	Cryptotis squamipes (J. A. Allen, 1912)		Animalia	Chordata	Mammalia	Eulipotyphla	Soricidae	Cryptotis	huttereri		species					CO	COLOMBIA			Valle del Cauca, Tenerife				1
urn:catalog:UV:7553	PreservedSpecimen	Universidad del Valle, Valle del Cauca, Colombia	UV	7553	Cryptotis andinus Woodman, 2023	Cryptotis thomasi group	Cryptotis andinus	Woodman, 2023			Animalia	Chordata	Mammalia	Eulipotyphla	Soricidae	Cryptotis	andinus		species					CO	COLOMBIA	CAUCA		Laguna San Rafael	2.3692	-76.3559	WGS84	1
urn:catalog:ECO-SC-M:7555	PreservedSpecimen	El Colegio de la Frontera Sur, Unidad San Cristóbal de las Casas	ECO-SC-M	7555	Cryptotis pueblensis Jackson, 1933	Cryptotis parvus group	Cryptotis pueblensis	Jackson, 1933			Animalia	Chordata	Mammalia	Eulipotyphla	Soricidae	Cryptotis	pueblensis		species	16/07/2014	2014	7	16	MX	MEXICO	CHIAPAS	Coapilla	Vivero Laguna Verde. 1 Km W Coapilla	17.1344	-93.1689	WGS84	1	Consuelo Lorenzo M.		skull|fluid
urn:catalog:ECO-SC-M:7556	PreservedSpecimen	El Colegio de la Frontera Sur, Unidad San Cristóbal de las Casas	ECO-SC-M	7556	Cryptotis pueblensis Jackson, 1933	Cryptotis parvus group	Cryptotis pueblensis	Jackson, 1933			Animalia	Chordata	Mammalia	Eulipotyphla	Soricidae	Cryptotis	pueblensis		species	16/07/2014	2014	7	16	MX	MEXICO	CHIAPAS	Coapilla	Vivero Laguna Verde. 1 Km W Coapilla	17.1344	-93.1689	WGS84	1	Consuelo Lorenzo M.		fluid
urn:catalog:ECO-SC-M:7561	PreservedSpecimen	El Colegio de la Frontera Sur, Unidad San Cristóbal de las Casas	ECO-SC-M	7561	Cryptotis mexicanus (Coues, 1877)	Cryptotis mexicanus group	Cryptotis mexicanus	(Coues, 1877)			Animalia	Chordata	Mammalia	Eulipotyphla	Soricidae	Cryptotis	mexicanus		species	16/07/2014	2014	7	16	MX	MEXICO	CHIAPAS	Coapilla	Vivero Laguna Verde. 1 Km W Coapilla	17.1344	-93.1689	WGS84	1	Consuelo Lorenzo M.
urn:catalog:ECO-SC-M:7574	PreservedSpecimen	El Colegio de la Frontera Sur, Unidad San Cristóbal de las Casas	ECO-SC-M	7574	Cryptotis mexicanus (Coues, 1877)	Cryptotis mexicanus group	Cryptotis mexicanus	(Coues, 1877)			Animalia	Chordata	Mammalia	Eulipotyphla	Soricidae	Cryptotis	mexicanus		species	17/07/2014	2014	7	17	MX	MEXICO	CHIAPAS	Coapilla	5.6 km NE Coapilla. Carretera Coapilla-Tapalapa.	17.1726	-93.1387	WGS84	1	Consuelo Lorenzo M.
urn:catalog:ECO-SC-M:7581	PreservedSpecimen	El Colegio de la Frontera Sur, Unidad San Cristóbal de las Casas	ECO-SC-M	7581	Cryptotis pueblensis Jackson, 1933	Cryptotis parvus group	Cryptotis pueblensis	Jackson, 1933			Animalia	Chordata	Mammalia	Eulipotyphla	Soricidae	Cryptotis	pueblensis		species	18/07/2014	2014	7	18	MX	MEXICO	CHIAPAS	Tuxtla Gutiérrez	Km 24. Carretera a los Miradores. PN Cañon del Sumidero	16.8282	-93.0957	WGS84	1	Consuelo Lorenzo M.	Female	skin|skull
urn:catalog:MZFC-M:7590	PreservedSpecimen	Facultad de Ciencias, Universidad Nacional Autónoma de México	MZFC-M	7590	Cryptotis mexicanus (Coues, 1877)	Cryptotis mexicanus group	Cryptotis mexicanus	(Coues, 1877)	Cryptotis obscurus		Animalia	Chordata	Mammalia	Eulipotyphla	Soricidae	Cryptotis	mexicanus		species	28/02/1999	1999	2	28	MX	MEXICO			Cerro Jarros, 1 km E El Sótano	21.1893	-98.8879	WGS84	1
urn:catalog:ECO-SC-M:7590	PreservedSpecimen	El Colegio de la Frontera Sur, Unidad San Cristóbal de las Casas	ECO-SC-M	7590	Cryptotis pueblensis Jackson, 1933	Cryptotis parvus group	Cryptotis pueblensis	Jackson, 1933			Animalia	Chordata	Mammalia	Eulipotyphla	Soricidae	Cryptotis	pueblensis		species	18/11/2014	2014	11	18	MX	MEXICO	CHIAPAS	SAN CRISTOBAL DE LAS CASAS	Fraccionamiento Corral de Piedra. 1 Km NE Ecosur.	16.7062	-92.6068	WGS84	1	Jorge Bolaños C.	Male	skin|skull
urn:catalog:ECO-SC-M:7594	PreservedSpecimen	El Colegio de la Frontera Sur, Unidad San Cristóbal de las Casas	ECO-SC-M	7594	Cryptotis pueblensis Jackson, 1933	Cryptotis parvus group	Cryptotis pueblensis	Jackson, 1933			Animalia	Chordata	Mammalia	Eulipotyphla	Soricidae	Cryptotis	pueblensis		species	26/11/2014	2014	11	26	MX	MEXICO	CHIAPAS	SAN CRISTOBAL DE LAS CASAS	Fraccionamiento Corral de Piedra. 1 Km NE Ecosur.	16.7062	-92.6068	WGS84	1	Jorge Bolaños C.	Male	skin|skull
urn:catalog:ECO-SC-M:7595	PreservedSpecimen	El Colegio de la Frontera Sur, Unidad San Cristóbal de las Casas	ECO-SC-M	7595	Cryptotis pueblensis Jackson, 1933	Cryptotis parvus group	Cryptotis pueblensis	Jackson, 1933			Animalia	Chordata	Mammalia	Eulipotyphla	Soricidae	Cryptotis	pueblensis		species	26/11/2014	2014	11	26	MX	MEXICO	CHIAPAS	SAN CRISTOBAL DE LAS CASAS	Fraccionamiento Corral de Piedra. 1 Km NE Ecosur.	16.7062	-92.6068	WGS84	1	Jorge Bolaños C.	Female	skin|skull
urn:catalog:ECO-SC-M:7598	PreservedSpecimen	El Colegio de la Frontera Sur, Unidad San Cristóbal de las Casas	ECO-SC-M	7598	Cryptotis pueblensis Jackson, 1933	Cryptotis parvus group	Cryptotis pueblensis	Jackson, 1933			Animalia	Chordata	Mammalia	Eulipotyphla	Soricidae	Cryptotis	pueblensis		species	21/12/2014	2014	12	21	MX	MEXICO	CHIAPAS	Tuxtla Gutiérrez	Mirador la Atalaya. Parque Nacional Cañon del Sumidero	16.8532	-93.1171	WGS84	1	Consuelo Lorenzo M.	Female	skin|skull|skeleton
urn:catalog:ECO-SC-M:7599	PreservedSpecimen	El Colegio de la Frontera Sur, Unidad San Cristóbal de las Casas	ECO-SC-M	7599	Cryptotis pueblensis Jackson, 1933	Cryptotis parvus group	Cryptotis pueblensis	Jackson, 1933			Animalia	Chordata	Mammalia	Eulipotyphla	Soricidae	Cryptotis	pueblensis		species	21/12/2014	2014	12	21	MX	MEXICO	CHIAPAS	Tuxtla Gutiérrez	Mirador la Atalaya. Parque Nacional Cañon del Sumidero	16.8532	-93.1171	WGS84	1	Consuelo Lorenzo M.	Male	skin|skull|skeleton
urn:catalog:ECO-SC-M:7600	PreservedSpecimen	El Colegio de la Frontera Sur, Unidad San Cristóbal de las Casas	ECO-SC-M	7600	Cryptotis pueblensis Jackson, 1933	Cryptotis parvus group	Cryptotis pueblensis	Jackson, 1933			Animalia	Chordata	Mammalia	Eulipotyphla	Soricidae	Cryptotis	pueblensis		species	21/12/2014	2014	12	21	MX	MEXICO	CHIAPAS	Tuxtla Gutiérrez	Mirador la Atalaya. Parque Nacional Cañon del Sumidero	16.8532	-93.1171	WGS84	1	Consuelo Lorenzo M.	Female	skin|skull
urn:catalog:ECO-SC-M:7601	PreservedSpecimen	El Colegio de la Frontera Sur, Unidad San Cristóbal de las Casas	ECO-SC-M	7601	Cryptotis pueblensis Jackson, 1933	Cryptotis parvus group	Cryptotis pueblensis	Jackson, 1933			Animalia	Chordata	Mammalia	Eulipotyphla	Soricidae	Cryptotis	pueblensis		species	21/12/2014	2014	12	21	MX	MEXICO	CHIAPAS	Tuxtla Gutiérrez	Mirador la Atalaya. Parque Nacional Cañon del Sumidero	16.8532	-93.1171	WGS84	1	Consuelo Lorenzo M.
urn:catalog:QCAZ:7606	PreservedSpecimen	Museo de Zoología de la Pontificia Universidad Católica del Ecuador	QCAZ	7606	Cryptotis osgoodi (Stone, 1914)	Cryptotis thomasi group	Cryptotis osgoodi	(Stone, 1914)			Animalia	Chordata	Mammalia	Eulipotyphla	Soricidae	Cryptotis	osgoodi		species	24/07/2005	2005	7	24	EC	ECUADOR	NAPO	Archidona	Archidona, Sierra Azul, Cloud Forest Reserve	-0.7169	-77.9311	WGS84	1
urn:catalog:ICN:7611	PreservedSpecimen	Instituto de Ciencias Naturales, Universidad Nacional de Colombia	ICN	7611	Cryptotis andinus Woodman, 2023	Cryptotis thomasi group	Cryptotis andinus	Woodman, 2023			Animalia	Chordata	Mammalia	Eulipotyphla	Soricidae	Cryptotis	andinus		species					CO	COLOMBIA	CAUCA		Irlanda, Estación INDERENA, Parque Nacional Nevado de Huila				1
urn:catalog:ICN:7612	PreservedSpecimen	Instituto de Ciencias Naturales, Universidad Nacional de Colombia	ICN	7612	Cryptotis andinus Woodman, 2023	Cryptotis thomasi group	Cryptotis andinus	Woodman, 2023			Animalia	Chordata	Mammalia	Eulipotyphla	Soricidae	Cryptotis	andinus		species					CO	COLOMBIA	CAUCA		Cabaña del Inderena, km 44, Belalcazar				1
urn:catalog:QCAZ:7621	PreservedSpecimen	Museo de Zoología de la Pontificia Universidad Católica del Ecuador	QCAZ	7621	Cryptotis equatoris (Thomas, 1912)	Cryptotis thomasi group	Cryptotis equatoris	(Thomas, 1912)			Animalia	Chordata	Mammalia	Eulipotyphla	Soricidae	Cryptotis	equatoris		species	26/07/2005	2005	7	26	EC	ECUADOR	NAPO	Archidona	Archidona, Sierra Azul, Cloud Forest Reserve	-0.7169	-77.9311	WGS84	1
urn:catalog:EBD_CSIC:7684	PreservedSpecimen	Estación Biológica de Doñana	EBD_CSIC	7684	Cryptotis				Cryptotis thomasi (Merriam, 1897)		Animalia	Chordata	Mammalia	Eulipotyphla	Soricidae	Cryptotis			genus		1981	6		VE	VENEZUELA		MERIDA	PARAMO DE MUCUBAJI, PARQUE NACIONAL DE SIERRA NEVADA				1
urn:catalog:QCAZ:7766	PreservedSpecimen	Museo de Zoología de la Pontificia Universidad Católica del Ecuador	QCAZ	7766	Cryptotis osgoodi (Stone, 1914)	Cryptotis thomasi group	Cryptotis osgoodi	(Stone, 1914)			Animalia	Chordata	Mammalia	Eulipotyphla	Soricidae	Cryptotis	osgoodi		species	05/08/2005	2005	8	5	EC	ECUADOR	NAPO	Quijos	Estación Biológica Yanayacu	-0.5997	-77.8808	WGS84	1
urn:catalog:EBD_CSIC:7783	PreservedSpecimen	Estación Biológica de Doñana	EBD_CSIC	7783	Cryptotis						Animalia	Chordata	Mammalia	Eulipotyphla	Soricidae	Cryptotis			genus	25/03/1983	1983	3	25	NI	NICARAGUA			Santa maria de ostuma				1
urn:catalog:ECO-SC-M:7793	PreservedSpecimen	El Colegio de la Frontera Sur, Unidad San Cristóbal de las Casas	ECO-SC-M	7793	Cryptotis pueblensis Jackson, 1933	Cryptotis parvus group	Cryptotis pueblensis	Jackson, 1933			Animalia	Chordata	Mammalia	Eulipotyphla	Soricidae	Cryptotis	pueblensis		species	23/05/2015	2015	5	23	MX	MEXICO	CHIAPAS	SAN CRISTOBAL DE LAS CASAS	Fraccionamiento Corral de Piedra. 1 Km NE Ecosur.	16.7062	-92.6068	WGS84	1	Jorge Bolaños C.		skull|fluid
urn:catalog:CNMA:7806	PreservedSpecimen	Instituto de Biología, Universidad Nacional Autónoma de México	CNMA	7806	Cryptotis berlandieri (Baird, 1858)	Cryptotis parvus group	Cryptotis berlandieri	(Baird, 1857)			Animalia	Chordata	Mammalia	Eulipotyphla	Soricidae	Cryptotis	berlandieri		species	18/10/1963	1963	10	18	MX	MEXICO	MICHOACÁN		7 Km Nnw Quiroga	19.7038	-101.5752	WGS84	1	MARTIN, F. E.		bone fragments
urn:catalog:CNMA:7807	PreservedSpecimen	Instituto de Biología, Universidad Nacional Autónoma de México	CNMA	7807	Cryptotis berlandieri (Baird, 1858)	Cryptotis parvus group	Cryptotis berlandieri	(Baird, 1857)			Animalia	Chordata	Mammalia	Eulipotyphla	Soricidae	Cryptotis	berlandieri		species	18/10/1963	1963	10	18	MX	MEXICO	MICHOACÁN		7 Km Nnw Quiroga	19.7038	-101.5752	WGS84	1	MARTIN, F. E.		bone fragments
urn:catalog:CNMA:7808	PreservedSpecimen	Instituto de Biología, Universidad Nacional Autónoma de México	CNMA	7808	Cryptotis berlandieri (Baird, 1858)	Cryptotis parvus group	Cryptotis berlandieri	(Baird, 1857)			Animalia	Chordata	Mammalia	Eulipotyphla	Soricidae	Cryptotis	berlandieri		species	18/10/1963	1963	10	18	MX	MEXICO	MICHOACÁN		7 Km Nnw Quiroga	19.7038	-101.5752	WGS84	1	MARTIN, F. E.		bone fragments
urn:catalog:IAvH:7867	PreservedSpecimen	Instituto de Investigación de Recursos Biológicos Alexander von Humboldt	IAvH	7867	Cryptotis tamensis Woodman, 2002	Cryptotis thomasi group	Cryptotis tamensis	Woodman, 2002			Animalia	Chordata	Mammalia	Eulipotyphla	Soricidae	Cryptotis	tamensis		species	21/09/2004	2004	9	21	CO	COLOMBIA	SANTANDER		Vereda Cristales, Estacion Experimental y Demostrativa El Rasgon, a 1 Km por El sendero dentro del bosque	7.0436	-72.9897	WGS84	1	Juan Renjifo
urn:catalog:IAvH:7868	PreservedSpecimen	Instituto de Investigación de Recursos Biológicos Alexander von Humboldt	IAvH	7868	Cryptotis tamensis Woodman, 2002	Cryptotis thomasi group	Cryptotis tamensis	Woodman, 2002			Animalia	Chordata	Mammalia	Eulipotyphla	Soricidae	Cryptotis	tamensis		species	21/09/2004	2004	9	21	CO	COLOMBIA	SANTANDER		Vereda Cristales, Estacion Experimental y Demostrativa El Rasgon, a 1 Km por El sendero dentro del bosque	7.0436	-72.9897	WGS84	1	Juan Renjifo
urn:catalog:IAvH:7869	PreservedSpecimen	Instituto de Investigación de Recursos Biológicos Alexander von Humboldt	IAvH	7869	Cryptotis tamensis Woodman, 2002	Cryptotis thomasi group	Cryptotis tamensis	Woodman, 2002			Animalia	Chordata	Mammalia	Eulipotyphla	Soricidae	Cryptotis	tamensis		species	21/09/2004	2004	9	21	CO	COLOMBIA	SANTANDER		Vereda Cristales, Estacion Experimental y Demostrativa El Rasgon, a 1 Km por El sendero dentro del bosque	7.0436	-72.9897	WGS84	1	Juan Renjifo
urn:catalog:IAvH:7870	PreservedSpecimen	Instituto de Investigación de Recursos Biológicos Alexander von Humboldt	IAvH	7870	Cryptotis tamensis Woodman, 2002	Cryptotis thomasi group	Cryptotis tamensis	Woodman, 2002			Animalia	Chordata	Mammalia	Eulipotyphla	Soricidae	Cryptotis	tamensis		species	21/09/2004	2004	9	21	CO	COLOMBIA	SANTANDER		Vereda Cristales, Estacion Experimental y Demostrativa El Rasgon, a 1 Km por El sendero dentro del bosque	7.0436	-72.9897	WGS84	1	Juan Renjifo	Male	skin|skull|skeleton
urn:catalog:ECO-SC-M:7871	PreservedSpecimen	El Colegio de la Frontera Sur, Unidad San Cristóbal de las Casas	ECO-SC-M	7871	Cryptotis merriami Choate, 1970	Cryptotis nigrescens group	Cryptotis merriami	Choate, 1970			Animalia	Chordata	Mammalia	Eulipotyphla	Soricidae	Cryptotis	merriami		species	06/07/2015	2015	7	6	MX	MEXICO	CHIAPAS	Ocozocoautla de Espinosa	Rancho El Porvenir. 1.65 Km S Nuevo Simojovel				1	Jorge Bolaños C.	Female	skin|skull|skeleton
urn:catalog:IAvH:7872	PreservedSpecimen	Instituto de Investigación de Recursos Biológicos Alexander von Humboldt	IAvH	7872	Cryptotis tamensis Woodman, 2002	Cryptotis thomasi group	Cryptotis tamensis	Woodman, 2002			Animalia	Chordata	Mammalia	Eulipotyphla	Soricidae	Cryptotis	tamensis		species	21/09/2004	2004	9	21	CO	COLOMBIA	SANTANDER		Vereda Cristales, Estacion Experimental y Demostrativa El Rasgon, a 1 Km por El sendero dentro del bosque	7.0436	-72.9897	WGS84	1	Juan Renjifo	Male	skin|skull|skeleton
urn:catalog:IAvH:7873	PreservedSpecimen	Instituto de Investigación de Recursos Biológicos Alexander von Humboldt	IAvH	7873	Cryptotis tamensis Woodman, 2002	Cryptotis thomasi group	Cryptotis tamensis	Woodman, 2002			Animalia	Chordata	Mammalia	Eulipotyphla	Soricidae	Cryptotis	tamensis		species	23/09/2004	2004	9	23	CO	COLOMBIA	SANTANDER		Vereda Cristales, Estacion Experimental y Demostrativa El Rasgon, a 1 Km por El sendero dentro del bosque	7.0436	-72.9897	WGS84	1	Juan Renjifo	Male	skin|skull|skeleton
urn:catalog:CVULA:7912	PreservedSpecimen	Colección de Vertebrados de la Universidad de Los Andes	CVULA	7912	Cryptotis meridensis (Thomas, 1898)	Cryptotis thomasi group	Cryptotis meridensis	(Thomas, 1898)	Cryptotis meridensis Thomas, 1898		Animalia	Chordata	Mammalia	Eulipotyphla	Soricidae	Cryptotis	meridensis		species					VE	VENEZUELA	MÉRIDA		La Carbonera, 14 km SE La Azulita	8.6167	-71.3667	WGS84	1
urn:catalog:ECO-SC-M:7914	PreservedSpecimen	El Colegio de la Frontera Sur, Unidad San Cristóbal de las Casas	ECO-SC-M	7914	Cryptotis pueblensis Jackson, 1933	Cryptotis parvus group	Cryptotis pueblensis	Jackson, 1933			Animalia	Chordata	Mammalia	Eulipotyphla	Soricidae	Cryptotis	pueblensis		species	13/07/2015	2015	7	13	MX	MEXICO	CHIAPAS	SAN CRISTOBAL DE LAS CASAS	Fraccionamiento Corral de Piedra. 1 Km NE Ecosur.	16.7062	-92.6068	WGS84	1	Jorge Bolaños C.	Male	skin|skull|skeleton
urn:catalog:ECO-SC-M:7915	PreservedSpecimen	El Colegio de la Frontera Sur, Unidad San Cristóbal de las Casas	ECO-SC-M	7915	Cryptotis pueblensis Jackson, 1933	Cryptotis parvus group	Cryptotis pueblensis	Jackson, 1933			Animalia	Chordata	Mammalia	Eulipotyphla	Soricidae	Cryptotis	pueblensis		species	13/07/2015	2015	7	13	MX	MEXICO	CHIAPAS	SAN CRISTOBAL DE LAS CASAS	Fraccionamiento Corral de Piedra. 1 Km NE Ecosur.	16.7062	-92.6068	WGS84	1	Jorge Bolaños C.	Female	skin|skull|skeleton
urn:catalog:ECO-SC-M:7916	PreservedSpecimen	El Colegio de la Frontera Sur, Unidad San Cristóbal de las Casas	ECO-SC-M	7916	Cryptotis pueblensis Jackson, 1933	Cryptotis parvus group	Cryptotis pueblensis	Jackson, 1933			Animalia	Chordata	Mammalia	Eulipotyphla	Soricidae	Cryptotis	pueblensis		species	13/07/2015	2015	7	13	MX	MEXICO	CHIAPAS	SAN CRISTOBAL DE LAS CASAS	Fraccionamiento Corral de Piedra. 1 Km NE Ecosur.	16.7062	-92.6068	WGS84	1	Jorge Bolaños C.	Female	skin|skull|skeleton
urn:catalog:ECO-SC-M:7951	PreservedSpecimen	El Colegio de la Frontera Sur, Unidad San Cristóbal de las Casas	ECO-SC-M	7951	Cryptotis lacandonensis Guevara, Sánchez-Cordero, León-Paniagua, & Woodman, 2014	Cryptotis nigrescens group	Cryptotis lacandonensis	Guevara, Sánchez-Cordero, León-Paniagua, & Woodman, 2014			Animalia	Chordata	Mammalia	Eulipotyphla	Soricidae	Cryptotis	lacandonensis		species	23/07/2011	2011	7	23	MX	MEXICO	CHIAPAS	Ocosingo	Naha, Metzabok camp	17.1119	-91.6221	WGS84	1	Jorge Bolaños C.	Female	skin|skull
urn:catalog:ICN:7994	PreservedSpecimen	Instituto de Ciencias Naturales, Universidad Nacional de Colombia	ICN	7994	Cryptotis thomasi (Merriam, 1897)	Cryptotis thomasi group	Cryptotis thomasi	(Merriam, 1897)	Cryptotis thomasi (Merriam, 1897)		Animalia	Chordata	Mammalia	Eulipotyphla	Soricidae	Cryptotis	thomasi		species	07/12/1980	1980	12	7	CO	COLOMBIA	CUNDINAMARCA	LA CALERA	Parque de La Calera	4.7204	-73.965	WGS84	1	ICN-Mastozoologia	Female	skin|skull|skeleton
urn:catalog:CNMA:8010	PreservedSpecimen	Instituto de Biología, Universidad Nacional Autónoma de México	CNMA	8010	Cryptotis pueblensis Jackson, 1933	Cryptotis parvus group	Cryptotis pueblensis	Jackson, 1933			Animalia	Chordata	Mammalia	Eulipotyphla	Soricidae	Cryptotis	pueblensis		species	01/01/1945	1945	1	1	MX	MEXICO	CHIAPAS		Huixtla	15.1445	-92.4651	WGS84	1			fluid
urn:catalog:IAvH:8022	PreservedSpecimen	Instituto de Investigación de Recursos Biológicos Alexander von Humboldt	IAvH	8022	Cryptotis						Animalia	Chordata	Mammalia	Eulipotyphla	Soricidae	Cryptotis			genus					CO	COLOMBIA	CALDAS		Berlin	5.3522	-75.1861	WGS84	1	E. González;L. Arango;M. Montes	Female	skin|skull|skeleton
urn:catalog:IAvH:8024	PreservedSpecimen	Instituto de Investigación de Recursos Biológicos Alexander von Humboldt	IAvH	8024	Cryptotis brachyonyx Woodman, 2003	Cryptotis nigrescens group	Cryptotis brachyonyx	Woodman, 2003	Cryptotis brachyonyx Woodman, 2003		Animalia	Chordata	Mammalia	Eulipotyphla	Soricidae	Cryptotis	brachyonyx		species					CO	COLOMBIA	SAN AGUSTÍN		Vda La Castellana, Sector Balcones, Interfluvio Quebrada El Palmar-Rio Balseros	1.7956	-76.3514	WGS84	1	Franco L.; Ortiz R.	Female	skin|skull
urn:catalog:IAvH:8025	PreservedSpecimen	Instituto de Investigación de Recursos Biológicos Alexander von Humboldt	IAvH	8025	Cryptotis						Animalia	Chordata	Mammalia	Eulipotyphla	Soricidae	Cryptotis			genus					CO	COLOMBIA	RISARALDA		Vereda Campo Alegrito, finca La Albania, Parque Municipal Natural Campo Alegre				1	A. Pulido;Y. Martínez;P. Tobón;E. Henao		skull
urn:catalog:IAvH:8034	PreservedSpecimen	Instituto de Investigación de Recursos Biológicos Alexander von Humboldt	IAvH	8034	Cryptotis brachyonyx Woodman, 2003	Cryptotis nigrescens group	Cryptotis brachyonyx	Woodman, 2003	Cryptotis brachyonyx Woodman, 2003		Animalia	Chordata	Mammalia	Eulipotyphla	Soricidae	Cryptotis	brachyonyx		species					CO	COLOMBIA	CALDAS	Palestina	Vda La Guajira, R.N Comunitaria, La Riviera, Zona de amortiguacion, PNN cueva de los Guacharos	1.6564	-76.1869	WGS84	1	Fernando Forero	Female	skin|skull
urn:catalog:IAvH:8035	PreservedSpecimen	Instituto de Investigación de Recursos Biológicos Alexander von Humboldt	IAvH	8035	Cryptotis						Animalia	Chordata	Mammalia	Eulipotyphla	Soricidae	Cryptotis			genus					CO	COLOMBIA	HUILA		Vereda La Castellana, Reserva los Yalcones	1.81	-76.3497	WGS84	1	Fernando Forero		skull
urn:catalog:IAvH:8036	PreservedSpecimen	Instituto de Investigación de Recursos Biológicos Alexander von Humboldt	IAvH	8036	Cryptotis brachyonyx Woodman, 2003	Cryptotis nigrescens group	Cryptotis brachyonyx	Woodman, 2003	Cryptotis brachyonyx Woodman, 2003		Animalia	Chordata	Mammalia	Eulipotyphla	Soricidae	Cryptotis	brachyonyx		species					CO	COLOMBIA	HUILA		Vda La Vda La Castellana, Reserva los Yalcones	1.81	-76.3497	WGS84	1	Fernando Forero	Male	skin|skull
urn:catalog:IAvH:8039	PreservedSpecimen	Instituto de Investigación de Recursos Biológicos Alexander von Humboldt	IAvH	8039	Cryptotis brachyonyx Woodman, 2003	Cryptotis nigrescens group	Cryptotis brachyonyx	Woodman, 2003	Cryptotis brachyonyx Woodman, 2003		Animalia	Chordata	Mammalia	Eulipotyphla	Soricidae	Cryptotis	brachyonyx		species					CO	COLOMBIA	HUILA		Vda La Castellana, Reserva los Yalcones	1.81	-76.3497	WGS84	1	Fernando Forero	Male	skin|skull
urn:catalog:IAvH:8040	PreservedSpecimen	Instituto de Investigación de Recursos Biológicos Alexander von Humboldt	IAvH	8040	Cryptotis						Animalia	Chordata	Mammalia	Eulipotyphla	Soricidae	Cryptotis			genus					CO	COLOMBIA	HUILA		Vereda La Castellana, Reserva los Yalcones	1.81	-76.3497	WGS84	1	Fernando Forero	Female	skin|skull
urn:catalog:IAvH:8041	PreservedSpecimen	Instituto de Investigación de Recursos Biológicos Alexander von Humboldt	IAvH	8041	Cryptotis brachyonyx Woodman, 2003	Cryptotis nigrescens group	Cryptotis brachyonyx	Woodman, 2003	Cryptotis brachyonyx Woodman, 2003		Animalia	Chordata	Mammalia	Eulipotyphla	Soricidae	Cryptotis	brachyonyx		species					CO	COLOMBIA	HUILA		Vda La Castellana, Reserva los Yalcones	1.81	-76.3497	WGS84	1	Fernando Forero	Female	skin|skull
urn:catalog:IAvH:8045	PreservedSpecimen	Instituto de Investigación de Recursos Biológicos Alexander von Humboldt	IAvH	8045	Cryptotis						Animalia	Chordata	Mammalia	Eulipotyphla	Soricidae	Cryptotis			genus					CO	COLOMBIA	HUILA		Vereda La Castellana, Reserva los Yalcones	1.81	-76.3497	WGS84	1	Fernando Forero	Female	skin|skull
urn:catalog:MZFC-M:8046	PreservedSpecimen	Facultad de Ciencias, Universidad Nacional Autónoma de México	MZFC-M	8046	Cryptotis magnus (Merriam, 1895)	Cryptotis mexicanus group	Cryptotis magnus	(Merriam, 1895)			Animalia	Chordata	Mammalia	Eulipotyphla	Soricidae	Cryptotis	magnus		species	26/04/2002	2002	4	26	MX	MEXICO	OAXACA		8.75 Km Se Santa María Yavesia	17.1716	-96.3812	WGS84	1
urn:catalog:IAvH:8046	PreservedSpecimen	Instituto de Investigación de Recursos Biológicos Alexander von Humboldt	IAvH	8046	Cryptotis						Animalia	Chordata	Mammalia	Eulipotyphla	Soricidae	Cryptotis			genus					CO	COLOMBIA	HUILA		Vereda La Castellana, Reserva los Yalcones	1.81	-76.3497	WGS84	1	Fernando Forero	Female	skin|skull
urn:catalog:MZFC-M:8048	PreservedSpecimen	Facultad de Ciencias, Universidad Nacional Autónoma de México	MZFC-M	8048	Cryptotis mexicanus (Coues, 1877)	Cryptotis mexicanus group	Cryptotis mexicanus	(Coues, 1877)			Animalia	Chordata	Mammalia	Eulipotyphla	Soricidae	Cryptotis	mexicanus		species	26/04/2002	2002	4	26	MX	MEXICO	OAXACA		Santa María Yavesía, 8.75 Km Ese	17.2039	-96.3735	WGS84	1
urn:catalog:IAvH:8048	PreservedSpecimen	Instituto de Investigación de Recursos Biológicos Alexander von Humboldt	IAvH	8048	Cryptotis squamipes (Allen, 1912)	Cryptotis thomasi group	Cryptotis squamipes	(Allen, 1912)	Cryptotis squamipes (J. A. Allen, 1912)		Animalia	Chordata	Mammalia	Eulipotyphla	Soricidae	Cryptotis	squamipes		species					CO	COLOMBIA	CAUCA		P.N.N. Munchique, sector La Romelia, borde de bosque	2.6333	-76.9	WGS84	1	Pino, H		bone fragments
urn:catalog:MZFC-M:8049	PreservedSpecimen	Facultad de Ciencias, Universidad Nacional Autónoma de México	MZFC-M	8049	Cryptotis mexicanus (Coues, 1877)	Cryptotis mexicanus group	Cryptotis mexicanus	(Coues, 1877)			Animalia	Chordata	Mammalia	Eulipotyphla	Soricidae	Cryptotis	mexicanus		species	30/07/2001	2001	7	30	MX	MEXICO	OAXACA		Santa María Yavesía, 6.5 Km Ese	17.2039	-96.3735	WGS84	1
urn:catalog:MZFC-M:8050	PreservedSpecimen	Facultad de Ciencias, Universidad Nacional Autónoma de México	MZFC-M	8050	Cryptotis mexicanus (Coues, 1877)	Cryptotis mexicanus group	Cryptotis mexicanus	(Coues, 1877)			Animalia	Chordata	Mammalia	Eulipotyphla	Soricidae	Cryptotis	mexicanus		species	27/06/2002	2002	6	27	MX	MEXICO	OAXACA		Santa María Yavesía, 6.5 Km Ese	17.2039	-96.3735	WGS84	1
urn:catalog:IAvH:8050	PreservedSpecimen	Instituto de Investigación de Recursos Biológicos Alexander von Humboldt	IAvH	8050	Cryptotis squamipes (Allen, 1912)	Cryptotis thomasi group	Cryptotis squamipes	(Allen, 1912)	Cryptotis squamipes (J. A. Allen, 1912)		Animalia	Chordata	Mammalia	Eulipotyphla	Soricidae	Cryptotis	squamipes		species					CO	COLOMBIA	CAUCA		P.N.N. Munchique, sector La Romelia	2.6333	-76.9	WGS84	1	Pino, H		bone fragments
urn:catalog:MZFC-M:8051	PreservedSpecimen	Facultad de Ciencias, Universidad Nacional Autónoma de México	MZFC-M	8051	Cryptotis mexicanus (Coues, 1877)	Cryptotis mexicanus group	Cryptotis mexicanus	(Coues, 1877)			Animalia	Chordata	Mammalia	Eulipotyphla	Soricidae	Cryptotis	mexicanus		species	27/06/2002	2002	6	27	MX	MEXICO	OAXACA		Santa María Yavesía, 6.5 Km Ese	17.2039	-96.3735	WGS84	1
urn:catalog:IAvH:8051	PreservedSpecimen	Instituto de Investigación de Recursos Biológicos Alexander von Humboldt	IAvH	8051	Cryptotis brachyonyx Woodman, 2003	Cryptotis nigrescens group	Cryptotis brachyonyx	Woodman, 2003	Cryptotis brachyonyx Woodman, 2003		Animalia	Chordata	Mammalia	Eulipotyphla	Soricidae	Cryptotis	brachyonyx		species					CO	COLOMBIA	CALDAS	Palestina	Vda La Guajira, R.N. Comunitaria La Riviera, zona de amortiguacion, P.N.N. Cueva de Los Guacharos	1.6564	-76.1869	WGS84	1	Franco, Luis Edier	Male	skin|skull
urn:catalog:MZFC-M:8052	PreservedSpecimen	Facultad de Ciencias, Universidad Nacional Autónoma de México	MZFC-M	8052	Cryptotis mexicanus (Coues, 1877)	Cryptotis mexicanus group	Cryptotis mexicanus	(Coues, 1877)			Animalia	Chordata	Mammalia	Eulipotyphla	Soricidae	Cryptotis	mexicanus		species	28/06/2002	2002	6	28	MX	MEXICO	OAXACA		Santa María Yavesía, 6.5 Km Ese	17.2039	-96.3735	WGS84	1
urn:catalog:IAvH:8052	PreservedSpecimen	Instituto de Investigación de Recursos Biológicos Alexander von Humboldt	IAvH	8052	Cryptotis						Animalia	Chordata	Mammalia	Eulipotyphla	Soricidae	Cryptotis			genus					CO	COLOMBIA	CALDAS		Vereda El Paraiso, finca El Paraiso				1	Luis Franco;E. Jiménez		skin|skull
urn:catalog:MZFC-M:8332	PreservedSpecimen	Facultad de Ciencias, Universidad Nacional Autónoma de México	MZFC-M	8332	Cryptotis mexicanus (Coues, 1877)	Cryptotis mexicanus group	Cryptotis mexicanus	(Coues, 1877)			Animalia	Chordata	Mammalia	Eulipotyphla	Soricidae	Cryptotis	mexicanus		species	12/07/2001	2001	7	12	MX	MEXICO	OAXACA		Puerto De La Soledad	18.1828	-97.0117	WGS84	1
urn:catalog:MZFC-M:8333	PreservedSpecimen	Facultad de Ciencias, Universidad Nacional Autónoma de México	MZFC-M	8333	Cryptotis mexicanus (Coues, 1877)	Cryptotis mexicanus group	Cryptotis mexicanus	(Coues, 1877)			Animalia	Chordata	Mammalia	Eulipotyphla	Soricidae	Cryptotis	mexicanus		species	12/07/2001	2001	7	12	MX	MEXICO	OAXACA		Puerto De La Soledad	18.1828	-97.0117	WGS84	1
urn:catalog:QCAZ:8333	PreservedSpecimen	Museo de Zoología de la Pontificia Universidad Católica del Ecuador	QCAZ	8333	Cryptotis						Animalia	Chordata	Mammalia	Eulipotyphla	Soricidae	Cryptotis			genus	09/07/2005	2005	7	9	EC	ECUADOR	ZAMORA CHINCHIPE	Zamora	Estación Científica San Francisco	-3.976	-79.0756	WGS84	1
urn:catalog:QCAZ:8340	PreservedSpecimen	Museo de Zoología de la Pontificia Universidad Católica del Ecuador	QCAZ	8340	Cryptotis equatoris (Thomas, 1912)	Cryptotis thomasi group	Cryptotis equatoris	(Thomas, 1912)			Animalia	Chordata	Mammalia	Eulipotyphla	Soricidae	Cryptotis	equatoris		species	07/04/2006	2006	4	7	EC	ECUADOR	CHIMBORAZO		Tinglancocha, 20 Km E de Penipe, vía Nabuzo-Bayuchí	-1.5854	-78.5134	WGS84	1
urn:catalog:MZFC-M:8352	PreservedSpecimen	Facultad de Ciencias, Universidad Nacional Autónoma de México	MZFC-M	8352	Cryptotis mexicanus (Coues, 1877)	Cryptotis mexicanus group	Cryptotis mexicanus	(Coues, 1877)			Animalia	Chordata	Mammalia	Eulipotyphla	Soricidae	Cryptotis	mexicanus		species	13/07/2001	2001	7	13	MX	MEXICO	OAXACA		Puerto De La Soledad	18.1828	-97.0117	WGS84	1
urn:catalog:MZFC-M:8353	PreservedSpecimen	Facultad de Ciencias, Universidad Nacional Autónoma de México	MZFC-M	8353	Cryptotis mexicanus (Coues, 1877)	Cryptotis mexicanus group	Cryptotis mexicanus	(Coues, 1877)			Animalia	Chordata	Mammalia	Eulipotyphla	Soricidae	Cryptotis	mexicanus		species	13/07/2001	2001	7	13	MX	MEXICO	OAXACA		Puerto De La Soledad	18.1828	-97.0117	WGS84	1
urn:catalog:MZFC-M:8354	PreservedSpecimen	Facultad de Ciencias, Universidad Nacional Autónoma de México	MZFC-M	8354	Cryptotis mexicanus (Coues, 1877)	Cryptotis mexicanus group	Cryptotis mexicanus	(Coues, 1877)			Animalia	Chordata	Mammalia	Eulipotyphla	Soricidae	Cryptotis	mexicanus		species	14/07/2001	2001	7	14	MX	MEXICO	OAXACA		Puerto De La Soledad	18.1828	-97.0117	WGS84	1
urn:catalog:MZFC-M:8368	PreservedSpecimen	Facultad de Ciencias, Universidad Nacional Autónoma de México	MZFC-M	8368	Cryptotis mexicanus (Coues, 1877)	Cryptotis mexicanus group	Cryptotis mexicanus	(Coues, 1877)			Animalia	Chordata	Mammalia	Eulipotyphla	Soricidae	Cryptotis	mexicanus		species	15/07/2001	2001	7	15	MX	MEXICO	OAXACA		Puerto La Soledad	18.1828	-97.0117	WGS84	1
urn:catalog:MUSM:8373	PreservedSpecimen	Museo de Historia Natural, Universidad Nacional Mayor de San Marcos	MUSM	8373	Cryptotis peruviensis Vivar, Pacheco, & Valqui, 1997	Cryptotis thomasi group	Cryptotis peruviensis	Vivar, Pacheco, & Valqui, 1997	Cryptotis peruviensis Vivar, Pacheco & Valqui, 1997	Type	Animalia	Chordata	Mammalia	Eulipotyphla	Soricidae	Cryptotis	peruviensis		species	19/02/1992	1992	2	19	PE	PERU	CAJAMARCA		Las Ashitas, 42 km W Jaén	-5.7001	-79.1334	WGS84	1	Antonio Tovar		skin|skull
urn:catalog:MZFC-M:8376	PreservedSpecimen	Facultad de Ciencias, Universidad Nacional Autónoma de México	MZFC-M	8376	Cryptotis mexicanus (Coues, 1877)	Cryptotis mexicanus group	Cryptotis mexicanus	(Coues, 1877)			Animalia	Chordata	Mammalia	Eulipotyphla	Soricidae	Cryptotis	mexicanus		species	16/07/2001	2001	7	16	MX	MEXICO	OAXACA		Puerto De La Soledad	18.1828	-97.0117	WGS84	1
urn:catalog:MZFC-M:8377	PreservedSpecimen	Facultad de Ciencias, Universidad Nacional Autónoma de México	MZFC-M	8377	Cryptotis mexicanus (Coues, 1877)	Cryptotis mexicanus group	Cryptotis mexicanus	(Coues, 1877)			Animalia	Chordata	Mammalia	Eulipotyphla	Soricidae	Cryptotis	mexicanus		species	16/07/2001	2001	7	16	MX	MEXICO	OAXACA		Puerto De La Soledad	18.1828	-97.0117	WGS84	1
urn:catalog:USNM:8382	PreservedSpecimen	National Museum of Natural History, Smithsonian Institution	USNM	8382	Cryptotis pueblensis Jackson, 1933	Cryptotis parvus group	Cryptotis pueblensis	Jackson, 1933	Cryptotis parvus pueblensis		Animalia	Chordata	Mammalia	Eulipotyphla	Soricidae	Cryptotis	pueblensis		species					MX	MEXICO	VERACRUZ		Mirador, Near Veracruz				1	Sartorius, C.		skull|fluid
urn:catalog:USNM:8383	PreservedSpecimen	National Museum of Natural History, Smithsonian Institution	USNM	8383	Cryptotis pueblensis Jackson, 1933	Cryptotis parvus group	Cryptotis pueblensis	Jackson, 1933	Cryptotis parvus pueblensis		Animalia	Chordata	Mammalia	Eulipotyphla	Soricidae	Cryptotis	pueblensis		species					MX	MEXICO	VERACRUZ		Mirador, Near Veracruz				1	Sartorius, C.		skull|fluid
urn:catalog:MZFC-M:8385	PreservedSpecimen	Facultad de Ciencias, Universidad Nacional Autónoma de México	MZFC-M	8385	Cryptotis mexicanus (Coues, 1877)	Cryptotis mexicanus group	Cryptotis mexicanus	(Coues, 1877)			Animalia	Chordata	Mammalia	Eulipotyphla	Soricidae	Cryptotis	mexicanus		species	16/07/2001	2001	7	16	MX	MEXICO	OAXACA		Puerto De La Soledad	18.1828	-97.0117	WGS84	1
urn:catalog:MZFC-M:8386	PreservedSpecimen	Facultad de Ciencias, Universidad Nacional Autónoma de México	MZFC-M	8386	Cryptotis mexicanus (Coues, 1877)	Cryptotis mexicanus group	Cryptotis mexicanus	(Coues, 1877)			Animalia	Chordata	Mammalia	Eulipotyphla	Soricidae	Cryptotis	mexicanus		species	17/07/2001	2001	7	17	MX	MEXICO	OAXACA		Puerto D´ La Soledad	18.1828	-97.0117	WGS84	1
urn:catalog:MZFC-M:8400	PreservedSpecimen	Facultad de Ciencias, Universidad Nacional Autónoma de México	MZFC-M	8400	Cryptotis mexicanus (Coues, 1877)	Cryptotis mexicanus group	Cryptotis mexicanus	(Coues, 1877)			Animalia	Chordata	Mammalia	Eulipotyphla	Soricidae	Cryptotis	mexicanus		species	19/07/2001	2001	7	19	MX	MEXICO	OAXACA		Puerto De La Soledad	18.1828	-97.0117	WGS84	1
urn:catalog:QCAZ:8409	PreservedSpecimen	Museo de Zoología de la Pontificia Universidad Católica del Ecuador	QCAZ	8409	Cryptotis montivagus (Anthony, 1921)	Cryptotis thomasi group	Cryptotis montivagus	(Anthony, 1921)			Animalia	Chordata	Mammalia	Eulipotyphla	Soricidae	Cryptotis	montivagus		species	29/06/2006	2006	6	29	EC	ECUADOR	CHIMBORAZO	Guamote	Parque Nacional Sangay, Lagunas de Atillo	-2.2061	-78.4716	WGS84	1
urn:catalog:CNMA:8444	PreservedSpecimen	Instituto de Biología, Universidad Nacional Autónoma de México	CNMA	8444	Cryptotis phillipsii (Schaldach, 1966)	Cryptotis mexicanus group	Cryptotis phillipsii	(Schaldach, 1966)			Animalia	Chordata	Mammalia	Eulipotyphla	Soricidae	Cryptotis	phillipsii		species	19/12/1964	1964	12	19	MX	MEXICO	OAXACA	SAN MIGUEL SUCHIXTEPEC	Río El Molino	16.0781	-96.4731	WGS84	1	SCHALDACH, W. J.	Male	skin|skull
urn:catalog:CNMA:8445	PreservedSpecimen	Instituto de Biología, Universidad Nacional Autónoma de México	CNMA	8445	Cryptotis phillipsii (Schaldach, 1966)	Cryptotis mexicanus group	Cryptotis phillipsii	(Schaldach, 1966)		Type	Animalia	Chordata	Mammalia	Eulipotyphla	Soricidae	Cryptotis	phillipsii		species	18/12/1964	1964	12	18	MX	MEXICO	OAXACA	SAN PEDRO EL ALTO	3 Km Sw San Miguel Suchixtepec	16.0724	-96.4845	WGS84	1	SCHALDACH, W. J.	Female	skin|skull
urn:catalog:CNMA:8447	PreservedSpecimen	Instituto de Biología, Universidad Nacional Autónoma de México	CNMA	8447	Cryptotis phillipsii (Schaldach, 1966)	Cryptotis mexicanus group	Cryptotis phillipsii	(Schaldach, 1966)			Animalia	Chordata	Mammalia	Eulipotyphla	Soricidae	Cryptotis	phillipsii		species	11/11/1964	1964	11	11	MX	MEXICO	OAXACA	SAN MIGUEL SUCHIXTEPEC	Río El Molino	16.0781	-96.4731	WGS84	1	SCHALDACH, W. J.	Female	skin|skull
urn:catalog:CVULA:8537	PreservedSpecimen	Colección de Vertebrados de la Universidad de Los Andes	CVULA	8537	Cryptotis meridensis (Thomas, 1898)	Cryptotis thomasi group	Cryptotis meridensis	(Thomas, 1898)	Cryptotis meridensis Thomas, 1898		Animalia	Chordata	Mammalia	Eulipotyphla	Soricidae	Cryptotis	meridensis		species					VE	VENEZUELA	MÉRIDA		Páramo de San José, 4.7 km SSE San José	8.3333	-71.3	WGS84	1
urn:catalog:CVULA:8538	PreservedSpecimen	Colección de Vertebrados de la Universidad de Los Andes	CVULA	8538	Cryptotis meridensis (Thomas, 1898)	Cryptotis thomasi group	Cryptotis meridensis	(Thomas, 1898)	Cryptotis meridensis Thomas, 1898		Animalia	Chordata	Mammalia	Eulipotyphla	Soricidae	Cryptotis	meridensis		species					VE	VENEZUELA	MÉRIDA		Páramo de San José, 4.7 km SSE San José	8.3333	-71.3	WGS84	1
urn:catalog:CVULA:8539	PreservedSpecimen	Colección de Vertebrados de la Universidad de Los Andes	CVULA	8539	Cryptotis meridensis (Thomas, 1898)	Cryptotis thomasi group	Cryptotis meridensis	(Thomas, 1898)	Cryptotis meridensis Thomas, 1898		Animalia	Chordata	Mammalia	Eulipotyphla	Soricidae	Cryptotis	meridensis		species					VE	VENEZUELA	MÉRIDA		Páramo de San José, 4.7 km SSE San José	8.3333	-71.3	WGS84	1
urn:catalog:CVULA:8540	PreservedSpecimen	Colección de Vertebrados de la Universidad de Los Andes	CVULA	8540	Cryptotis meridensis (Thomas, 1898)	Cryptotis thomasi group	Cryptotis meridensis	(Thomas, 1898)	Cryptotis meridensis Thomas, 1898		Animalia	Chordata	Mammalia	Eulipotyphla	Soricidae	Cryptotis	meridensis		species					VE	VENEZUELA	MÉRIDA		Páramo de San José, 4.7 km SSE San José	8.3333	-71.3	WGS84	1
urn:catalog:CVULA:8541	PreservedSpecimen	Colección de Vertebrados de la Universidad de Los Andes	CVULA	8541	Cryptotis meridensis (Thomas, 1898)	Cryptotis thomasi group	Cryptotis meridensis	(Thomas, 1898)	Cryptotis meridensis Thomas, 1898		Animalia	Chordata	Mammalia	Eulipotyphla	Soricidae	Cryptotis	meridensis		species					VE	VENEZUELA	MÉRIDA		Páramo de San José, 4.7 km SSE San José	8.3333	-71.3	WGS84	1
urn:catalog:CVULA:8542	PreservedSpecimen	Colección de Vertebrados de la Universidad de Los Andes	CVULA	8542	Cryptotis meridensis (Thomas, 1898)	Cryptotis thomasi group	Cryptotis meridensis	(Thomas, 1898)	Cryptotis meridensis Thomas, 1898		Animalia	Chordata	Mammalia	Eulipotyphla	Soricidae	Cryptotis	meridensis		species					VE	VENEZUELA	MÉRIDA		Páramo de San José, 4.7 km SSE San José	8.3333	-71.3	WGS84	1
urn:catalog:CVULA:8543	PreservedSpecimen	Colección de Vertebrados de la Universidad de Los Andes	CVULA	8543	Cryptotis meridensis (Thomas, 1898)	Cryptotis thomasi group	Cryptotis meridensis	(Thomas, 1898)	Cryptotis meridensis Thomas, 1898		Animalia	Chordata	Mammalia	Eulipotyphla	Soricidae	Cryptotis	meridensis		species					VE	VENEZUELA	MÉRIDA		Páramo de San José, 4.7 km SSE San José	8.3333	-71.3	WGS84	1
urn:catalog:CVULA:8544	PreservedSpecimen	Colección de Vertebrados de la Universidad de Los Andes	CVULA	8544	Cryptotis meridensis (Thomas, 1898)	Cryptotis thomasi group	Cryptotis meridensis	(Thomas, 1898)	Cryptotis meridensis Thomas, 1898		Animalia	Chordata	Mammalia	Eulipotyphla	Soricidae	Cryptotis	meridensis		species					VE	VENEZUELA	MÉRIDA		Páramo de San José, 4.7 km SSE San José	8.3333	-71.3	WGS84	1
urn:catalog:CVULA:8545	PreservedSpecimen	Colección de Vertebrados de la Universidad de Los Andes	CVULA	8545	Cryptotis meridensis (Thomas, 1898)	Cryptotis thomasi group	Cryptotis meridensis	(Thomas, 1898)	Cryptotis meridensis Thomas, 1898		Animalia	Chordata	Mammalia	Eulipotyphla	Soricidae	Cryptotis	meridensis		species					VE	VENEZUELA	MÉRIDA		Páramo de San José, 4.7 km SSE San José	8.3333	-71.3	WGS84	1
urn:catalog:CVULA:8546	PreservedSpecimen	Colección de Vertebrados de la Universidad de Los Andes	CVULA	8546	Cryptotis aroensis Quiroga-Carmona & Molinari, 2012	Cryptotis thomasi group	Cryptotis aroensis	Quiroga-Carmona and Molinari, 2012	Cryptotis aroensis		Animalia	Chordata	Mammalia	Eulipotyphla	Soricidae	Cryptotis	aroensis		species	08/03/2011	2011	3	8	VE	VENEZUELA	YARACUY	Cocorote	Sierra de Aroa, Sector Las Cumaraguas	10.3667	-68.8167	WGS84	1
urn:catalog:CVULA:8547	PreservedSpecimen	Colección de Vertebrados de la Universidad de Los Andes	CVULA	8547	Cryptotis aroensis Quiroga-Carmona & Molinari, 2012	Cryptotis thomasi group	Cryptotis aroensis	Quiroga-Carmona and Molinari, 2012	Cryptotis aroensis		Animalia	Chordata	Mammalia	Eulipotyphla	Soricidae	Cryptotis	aroensis		species	12/03/2011	2011	3	12	VE	VENEZUELA	YARACUY	Cocorote	Sierra de Aroa, Sector Las Cumaraguas	10.3667	-68.8167	WGS84	1
urn:catalog:CVULA:8548	PreservedSpecimen	Colección de Vertebrados de la Universidad de Los Andes	CVULA	8548	Cryptotis aroensis Quiroga-Carmona & Molinari, 2012	Cryptotis thomasi group	Cryptotis aroensis	Quiroga-Carmona and Molinari, 2012	Cryptotis aroensis	Type	Animalia	Chordata	Mammalia	Eulipotyphla	Soricidae	Cryptotis	aroensis		species	12/03/2011	2011	3	12	VE	VENEZUELA	YARACUY	Cocorote	Sierra de Aroa, Sector Las Cumaraguas	10.3667	-68.8167	WGS84	1
urn:catalog:CVULA:8549	PreservedSpecimen	Colección de Vertebrados de la Universidad de Los Andes	CVULA	8549	Cryptotis meridensis (Thomas, 1898)	Cryptotis thomasi group	Cryptotis meridensis	(Thomas, 1898)	Cryptotis meridensis Thomas, 1898		Animalia	Chordata	Mammalia	Eulipotyphla	Soricidae	Cryptotis	meridensis		species					VE	VENEZUELA	MÉRIDA		Cercanías de la Laguna de Mucubají, Páramo de Mucubají	8.7833	-70.8167	WGS84	1
urn:catalog:IAvH:8556	PreservedSpecimen	Instituto de Investigación de Recursos Biológicos Alexander von Humboldt	IAvH	8556	Cryptotis colombianus Woodman & Timm, 1993	Cryptotis nigrescens group	Cryptotis colombianus	Woodman and Timm, 1993	Cryptotis colombiana Woodman & Timm, 1993		Animalia	Chordata	Mammalia	Eulipotyphla	Soricidae	Cryptotis	colombianus		species					CO	COLOMBIA	CALDAS	Aranzazu	Finca Las Garzas, Cerca Viva 6				1	Franco, L. E. & J Bedoya	Male	skin|skull
urn:catalog:IAvH:8557	PreservedSpecimen	Instituto de Investigación de Recursos Biológicos Alexander von Humboldt	IAvH	8557	Cryptotis						Animalia	Chordata	Mammalia	Eulipotyphla	Soricidae	Cryptotis			genus					CO	COLOMBIA	BOYACÁ		Proyecto Cahina, Bosque Mixto				1	Luis Franco;J. Bedoya
urn:catalog:IAvH:8558	PreservedSpecimen	Instituto de Investigación de Recursos Biológicos Alexander von Humboldt	IAvH	8558	Cryptotis						Animalia	Chordata	Mammalia	Eulipotyphla	Soricidae	Cryptotis			genus					CO	COLOMBIA	BOYACÁ		SFF Iguaque	5.7036	-73.455	WGS84	1	Luis Franco;J. Bedoya	Female	skin|skull|skeleton
urn:catalog:IAvH:8559	PreservedSpecimen	Instituto de Investigación de Recursos Biológicos Alexander von Humboldt	IAvH	8559	Cryptotis						Animalia	Chordata	Mammalia	Eulipotyphla	Soricidae	Cryptotis			genus					CO	COLOMBIA	BOYACÁ		Vereda Ermitaño, Alto Serrania de Merchan	5.7528	-73.6672	WGS84	1	E. González;C. Reina	Male	skin|skull|skeleton
urn:catalog:IAvH:8560	PreservedSpecimen	Instituto de Investigación de Recursos Biológicos Alexander von Humboldt	IAvH	8560	Cryptotis						Animalia	Chordata	Mammalia	Eulipotyphla	Soricidae	Cryptotis			genus					CO	COLOMBIA	BOYACÁ		San pedro de Iguaque, Morro Negro	5.6394	-73.4872	WGS84	1	E. González;C. Reina	Male	skin|skull|skeleton
urn:catalog:IAvH:8561	PreservedSpecimen	Instituto de Investigación de Recursos Biológicos Alexander von Humboldt	IAvH	8561	Cryptotis						Animalia	Chordata	Mammalia	Eulipotyphla	Soricidae	Cryptotis			genus					CO	COLOMBIA	BOYACÁ		San pedro de Iguaque, La Planada	5.42	-73.4567	WGS84	1	P. Reina	Female	skin|skull
urn:catalog:IAvH:8562	PreservedSpecimen	Instituto de Investigación de Recursos Biológicos Alexander von Humboldt	IAvH	8562	Cryptotis						Animalia	Chordata	Mammalia	Eulipotyphla	Soricidae	Cryptotis			genus					CO	COLOMBIA	BOYACÁ		San pedro de Iguaque, La Planada	5.42	-73.4567	WGS84	1	P. Reina	Male	skin|skull
urn:catalog:IAvH:8563	PreservedSpecimen	Instituto de Investigación de Recursos Biológicos Alexander von Humboldt	IAvH	8563	Cryptotis						Animalia	Chordata	Mammalia	Eulipotyphla	Soricidae	Cryptotis			genus					CO	COLOMBIA	BOYACÁ		San pedro de Iguaque, La Planada	5.42	-73.4567	WGS84	1	P. Reina	Female	skin|skull
urn:catalog:CNMA:8564	PreservedSpecimen	Instituto de Biología, Universidad Nacional Autónoma de México	CNMA	8564	Cryptotis berlandieri (Baird, 1858)	Cryptotis parvus group	Cryptotis berlandieri	(Baird, 1857)			Animalia	Chordata	Mammalia	Eulipotyphla	Soricidae	Cryptotis	berlandieri		species	24/11/1964	1964	11	24	MX	MEXICO	MICHOACÁN		12 Km W Morelia	19.6992	-101.3189	WGS84	1	MARTIN, F. E.		bone fragments
urn:catalog:IAvH:8564	PreservedSpecimen	Instituto de Investigación de Recursos Biológicos Alexander von Humboldt	IAvH	8564	Cryptotis						Animalia	Chordata	Mammalia	Eulipotyphla	Soricidae	Cryptotis			genus					CO	COLOMBIA			Sin descripcion del lugar de colecta-Colombia				1	P. Reina	Male	skin|skull
urn:catalog:CNMA:8565	PreservedSpecimen	Instituto de Biología, Universidad Nacional Autónoma de México	CNMA	8565	Cryptotis berlandieri (Baird, 1858)	Cryptotis parvus group	Cryptotis berlandieri	(Baird, 1857)			Animalia	Chordata	Mammalia	Eulipotyphla	Soricidae	Cryptotis	berlandieri		species	24/11/1964	1964	11	24	MX	MEXICO	MICHOACÁN		12 Km W Morelia	19.6992	-101.3189	WGS84	1	MARTIN, F. E.		bone fragments
urn:catalog:CNMA:8566	PreservedSpecimen	Instituto de Biología, Universidad Nacional Autónoma de México	CNMA	8566	Cryptotis berlandieri (Baird, 1858)	Cryptotis parvus group	Cryptotis berlandieri	(Baird, 1857)			Animalia	Chordata	Mammalia	Eulipotyphla	Soricidae	Cryptotis	berlandieri		species	24/11/1964	1964	11	24	MX	MEXICO	MICHOACÁN		12 Km W Morelia	19.6992	-101.3189	WGS84	1	MARTIN, F. E.		bone fragments
urn:catalog:IAvH:8566	PreservedSpecimen	Instituto de Investigación de Recursos Biológicos Alexander von Humboldt	IAvH	8566	Cryptotis mexicanus (Coues, 1877)	Cryptotis mexicanus group	Cryptotis mexicanus	(Coues, 1877)			Animalia	Chordata	Mammalia	Eulipotyphla	Soricidae	Cryptotis	mexicanus		species	29/01/2005	2005	1	29	MX	MEXICO	VERACRUZ	ACULTZINGO	0.625 Km N Puerto del Aire	18.6986	-97.3556	WGS84	1	GUEVARA, LÁZARO	Female	skin|skull|skeleton
urn:catalog:CNMA:8567	PreservedSpecimen	Instituto de Biología, Universidad Nacional Autónoma de México	CNMA	8567	Cryptotis berlandieri (Baird, 1858)	Cryptotis parvus group	Cryptotis berlandieri	(Baird, 1857)			Animalia	Chordata	Mammalia	Eulipotyphla	Soricidae	Cryptotis	berlandieri		species	24/11/1964	1964	11	24	MX	MEXICO	MICHOACÁN		12 Km W Morelia	19.6992	-101.3189	WGS84	1	MARTIN, F. E.		bone fragments
urn:catalog:IAvH:8567	PreservedSpecimen	Instituto de Investigación de Recursos Biológicos Alexander von Humboldt	IAvH	8567	Cryptotis mexicanus (Coues, 1877)	Cryptotis mexicanus group	Cryptotis mexicanus	(Coues, 1877)			Animalia	Chordata	Mammalia	Eulipotyphla	Soricidae	Cryptotis	mexicanus		species	19/04/1991	1991	4	19	MX	MEXICO	OAXACA		Cerro Zempoal tepetl, 4.5 km Santa Mayacochi	17.134	-96.013	WGS84	1	Jesús Martínez	Male	skin|skull|skeleton
urn:catalog:USNM:8576	PreservedSpecimen	National Museum of Natural History, Smithsonian Institution	USNM	8576	Cryptotis pueblensis Jackson, 1933	Cryptotis parvus group	Cryptotis pueblensis	Jackson, 1933	Cryptotis parvus pueblensis		Animalia	Chordata	Mammalia	Eulipotyphla	Soricidae	Cryptotis	pueblensis		species					MX	MEXICO	VERACRUZ		Orizaba	18.8651	-97.091	WGS84	1	Sumichrast, F.	Male	skin|skull|skeleton
urn:catalog:MZFC-M:8671	PreservedSpecimen	Facultad de Ciencias, Universidad Nacional Autónoma de México	MZFC-M	8671	Cryptotis mexicanus (Coues, 1877)	Cryptotis mexicanus group	Cryptotis mexicanus	(Coues, 1877)			Animalia	Chordata	Mammalia	Eulipotyphla	Soricidae	Cryptotis	mexicanus		species	04/04/1994	1994	4	4	MX	MEXICO			Carr. Rumbo a Rio Grande, La Luz				1
urn:catalog:FMNH:8689	PreservedSpecimen	Field Museum of Natural History	FMNH	8689	Cryptotis berlandieri (Baird, 1858)	Cryptotis parvus group	Cryptotis berlandieri	(Baird, 1857)	Blarina pergracilis	Type	Animalia	Chordata	Mammalia	Eulipotyphla	Soricidae	Cryptotis	berlandieri		species		1901	5		MX	MEXICO	JALISCO		Ocotlan	20.3512	-102.7718	WGS84	1	F. E. Lutz	Male	skin|skull
urn:catalog:ECO-SC-M:8776	PreservedSpecimen	El Colegio de la Frontera Sur, Unidad San Cristóbal de las Casas	ECO-SC-M	8776	Cryptotis mexicanus (Coues, 1877)	Cryptotis mexicanus group	Cryptotis mexicanus	(Coues, 1877)			Animalia	Chordata	Mammalia	Eulipotyphla	Soricidae	Cryptotis	mexicanus		species					MX	MEXICO	CHIAPAS	Coapilla	Laguna Verde Nursery. 1 km W of Coapilla. M. Coapilla	17.1343	-93.1689	WGS84	1
urn:catalog:FHSM:8779	PreservedSpecimen	Sternberg Museum of Natural History, Fort Hays State University	FHSM	8779	Cryptotis merriami Choate, 1970	Cryptotis nigrescens group	Cryptotis merriami	Choate, 1970			Animalia	Chordata	Mammalia	Eulipotyphla	Soricidae	Cryptotis	merriami		species	23/07/1965	1965	7	23	MX	MEXICO	CHIAPAS		Volcán Kagchina, 3.5 Km N de Las Margaritas	16.3167	-91.9833	WGS84	1
urn:catalog:FHSM:8791	PreservedSpecimen	Sternberg Museum of Natural History, Fort Hays State University	FHSM	8791	Cryptotis pueblensis Jackson, 1933	Cryptotis parvus group	Cryptotis pueblensis	Jackson, 1933			Animalia	Chordata	Mammalia	Eulipotyphla	Soricidae	Cryptotis	pueblensis		species	23/07/1965	1965	7	23	MX	MEXICO	CHIAPAS		3 1/2 Km N Las Margaritas, 4900 Ft, Volcan Kagchina	16.3167	-91.9833	WGS84	1
urn:catalog:FHSM:8792	PreservedSpecimen	Sternberg Museum of Natural History, Fort Hays State University	FHSM	8792	Cryptotis pueblensis Jackson, 1933	Cryptotis parvus group	Cryptotis pueblensis	Jackson, 1933			Animalia	Chordata	Mammalia	Eulipotyphla	Soricidae	Cryptotis	pueblensis		species	23/07/1965	1965	7	23	MX	MEXICO	CHIAPAS		9 KM S MARGARITAS, 4900 FT, CUERA LOS LLANOS	15.4687	-93.1	WGS84	1
urn:catalog:FHSM:8793	PreservedSpecimen	Sternberg Museum of Natural History, Fort Hays State University	FHSM	8793	Cryptotis pueblensis Jackson, 1933	Cryptotis parvus group	Cryptotis pueblensis	Jackson, 1933			Animalia	Chordata	Mammalia	Eulipotyphla	Soricidae	Cryptotis	pueblensis		species	23/07/1965	1965	7	23	MX	MEXICO	CHIAPAS		9 KM S MARGARITAS, 4900 FT, CUERA LOS LLANOS	15.4687	-93.1	WGS84	1
urn:catalog:LSUMZ:8882	PreservedSpecimen	Museum of Natural Science, Louisiana State University	LSUMZ	8882	Cryptotis pueblensis Jackson, 1933	Cryptotis parvus group	Cryptotis pueblensis	Jackson, 1933			Animalia	Chordata	Mammalia	Eulipotyphla	Soricidae	Cryptotis	pueblensis		species	08/05/1961	1961	5	8	MX	MEXICO	TABASCO		11 Mi N Balancán	17.9684	-91.5392	WGS84	1
urn:catalog:QCAZ:8935	PreservedSpecimen	Museo de Zoología de la Pontificia Universidad Católica del Ecuador	QCAZ	8935	Cryptotis osgoodi (Stone, 1914)	Cryptotis thomasi group	Cryptotis osgoodi	(Stone, 1914)			Animalia	Chordata	Mammalia	Eulipotyphla	Soricidae	Cryptotis	osgoodi		species	29/07/2007	2007	7	29	EC	ECUADOR	NAPO		Parque Nacional Sumaco Napo-Galeras, Volcán Sumaco, Segundo refugio, Refugio Laguna, Entrada desde Pacto Sumaco, 16 km NE Wawa Sumaco	-0.5698	-77.594	WGS84	1
urn:catalog:QCAZ:8946	PreservedSpecimen	Museo de Zoología de la Pontificia Universidad Católica del Ecuador	QCAZ	8946	Cryptotis osgoodi (Stone, 1914)	Cryptotis thomasi group	Cryptotis osgoodi	(Stone, 1914)			Animalia	Chordata	Mammalia	Eulipotyphla	Soricidae	Cryptotis	osgoodi		species	31/07/2007	2007	7	31	EC	ECUADOR	NAPO		Parque Nacional Sumaco Napo-Galeras, Volcán Sumaco, Segundo refugio, Refugio Laguna, Entrada desde Pacto Sumaco, 16 km NE Wawa Sumaco	-0.5698	-77.594	WGS84	1
urn:catalog:MZFC-M:8953	PreservedSpecimen	Facultad de Ciencias, Universidad Nacional Autónoma de México	MZFC-M	8953	Cryptotis mexicanus (Coues, 1877)	Cryptotis mexicanus group	Cryptotis mexicanus	(Coues, 1877)	Cryptotis obscurus		Animalia	Chordata	Mammalia	Eulipotyphla	Soricidae	Cryptotis	mexicanus		species	26/08/1990	1990	8	26	MX	MEXICO	HIDALGO	Tenango de Doria	El Potrero (Bosque Mesófilo)	20.3147	-98.2292	WGS84	1
urn:catalog:QCAZ:8969	PreservedSpecimen	Museo de Zoología de la Pontificia Universidad Católica del Ecuador	QCAZ	8969	Cryptotis equatoris (Thomas, 1912)	Cryptotis thomasi group	Cryptotis equatoris	(Thomas, 1912)			Animalia	Chordata	Mammalia	Eulipotyphla	Soricidae	Cryptotis	equatoris		species	03/08/2007	2007	8	3	EC	ECUADOR	NAPO		Parque Nacional Sumaco Napo-Galeras, Volcán Sumaco, Segundo refugio, Refugio Laguna, Entrada desde Pacto Sumaco, 16 km NE Wawa Sumaco	-0.5698	-77.594	WGS84	1
urn:catalog:QCAZ:8971	PreservedSpecimen	Museo de Zoología de la Pontificia Universidad Católica del Ecuador	QCAZ	8971	Cryptotis equatoris (Thomas, 1912)	Cryptotis thomasi group	Cryptotis equatoris	(Thomas, 1912)			Animalia	Chordata	Mammalia	Eulipotyphla	Soricidae	Cryptotis	equatoris		species	03/08/2007	2007	8	3	EC	ECUADOR	NAPO		Parque Nacional Sumaco Napo-Galeras, Volcán Sumaco, Segundo refugio, Refugio Laguna, Entrada desde Pacto Sumaco, 16 km NE Wawa Sumaco	-0.5698	-77.594	WGS84	1
urn:catalog:CNMA:9062	PreservedSpecimen	Instituto de Biología, Universidad Nacional Autónoma de México	CNMA	9062	Cryptotis pueblensis Jackson, 1933	Cryptotis parvus group	Cryptotis pueblensis	Jackson, 1933			Animalia	Chordata	Mammalia	Eulipotyphla	Soricidae	Cryptotis	pueblensis		species	26/11/1949	1949	11	26	MX	MEXICO			Rancho Pulucun, 0.19 km NE Bochil				1	VILLA-R., B.
urn:catalog:CNMA:9063	PreservedSpecimen	Instituto de Biología, Universidad Nacional Autónoma de México	CNMA	9063	Cryptotis tropicalis (Merriam, 1895)	Cryptotis parvus group	Cryptotis tropicalis	(Merriam, 1895)			Animalia	Chordata	Mammalia	Eulipotyphla	Soricidae	Cryptotis	tropicalis		species	04/04/1960	1960	4	4	MX	MEXICO			Union Juarez, Volcán Tacaná				1	PHILLIPS, A. R.		bone fragments
urn:catalog:UAMI:9156	PreservedSpecimen	Universidad Autónoma Metropolitana, Unidad Iztapalapa	UAMI	9156	Cryptotis berlandieri (Baird, 1858)	Cryptotis parvus group	Cryptotis berlandieri	(Baird, 1857)			Animalia	Chordata	Mammalia	Eulipotyphla	Soricidae	Cryptotis	berlandieri		species	10/12/1966	1966	12	10	MX	MEXICO	NUEVO LEÓN	Santiago	Presa La Boca, 4 Km E Carr.Santiago	25.1854	-100.1532	WGS84	1	A. Jiménez G.	Male	skin|skull
urn:catalog:UAMI:9158	PreservedSpecimen	Universidad Autónoma Metropolitana, Unidad Iztapalapa	UAMI	9158	Cryptotis mexicanus (Coues, 1877)	Cryptotis mexicanus group	Cryptotis mexicanus	(Coues, 1877)			Animalia	Chordata	Mammalia	Eulipotyphla	Soricidae	Cryptotis	mexicanus		species	07/11/1988	1988	11	7	MX	MEXICO	VERACRUZ	BANDERILLA	1.5 km SE Banderillas	19.577	-96.9098	WGS84	1	M. MARTINEZ C.	Female	fluid
urn:catalog:UAMI:9159	PreservedSpecimen	Universidad Autónoma Metropolitana, Unidad Iztapalapa	UAMI	9159	Cryptotis mexicanus (Coues, 1877)	Cryptotis mexicanus group	Cryptotis mexicanus	(Coues, 1877)			Animalia	Chordata	Mammalia	Eulipotyphla	Soricidae	Cryptotis	mexicanus		species	07/11/1988	1988	11	7	MX	MEXICO	VERACRUZ	BANDERILLA	1.5 km SE Banderillas	19.577	-96.9098	WGS84	1	M. MARTINEZ C.	Male	skin|skull
urn:catalog:UAMI:9160	PreservedSpecimen	Universidad Autónoma Metropolitana, Unidad Iztapalapa	UAMI	9160	Cryptotis mexicanus (Coues, 1877)	Cryptotis mexicanus group	Cryptotis mexicanus	(Coues, 1877)			Animalia	Chordata	Mammalia	Eulipotyphla	Soricidae	Cryptotis	mexicanus		species	07/11/1988	1988	11	7	MX	MEXICO	VERACRUZ	BANDERILLA	1.5 km SE Banderillas	19.577	-96.9098	WGS84	1	M. MARTINEZ C.	Male	skin|skull
urn:catalog:UAMI:9161	PreservedSpecimen	Universidad Autónoma Metropolitana, Unidad Iztapalapa	UAMI	9161	Cryptotis mexicanus (Coues, 1877)	Cryptotis mexicanus group	Cryptotis mexicanus	(Coues, 1877)			Animalia	Chordata	Mammalia	Eulipotyphla	Soricidae	Cryptotis	mexicanus		species	04/11/1988	1988	11	4	MX	MEXICO	VERACRUZ	Huatusco	5 Km N Huatusco	19.1815	-96.9595	WGS84	1	J. Patiño R.		skull|skeleton
urn:catalog:UAMI:9162	PreservedSpecimen	Universidad Autónoma Metropolitana, Unidad Iztapalapa	UAMI	9162	Cryptotis mexicanus (Coues, 1877)	Cryptotis mexicanus group	Cryptotis mexicanus	(Coues, 1877)			Animalia	Chordata	Mammalia	Eulipotyphla	Soricidae	Cryptotis	mexicanus		species	04/11/1988	1988	11	4	MX	MEXICO	VERACRUZ	Huatusco	5 Km N Huatusco	19.1815	-96.9595	WGS84	1	J. Patiño R.	Female	skin|skull|skeleton
urn:catalog:UAMI:9163	PreservedSpecimen	Universidad Autónoma Metropolitana, Unidad Iztapalapa	UAMI	9163	Cryptotis pueblensis Jackson, 1933	Cryptotis parvus group	Cryptotis pueblensis	Jackson, 1933			Animalia	Chordata	Mammalia	Eulipotyphla	Soricidae	Cryptotis	pueblensis		species	08/11/1988	1988	11	8	MX	MEXICO	VERACRUZ	Coatepec	3 Km N, 1 Km W Coatepec	19.4409	-96.9362	WGS84	1	G. Ameneyro C.		skin|skull
urn:catalog:UAMI:9164	PreservedSpecimen	Universidad Autónoma Metropolitana, Unidad Iztapalapa	UAMI	9164	Cryptotis pueblensis Jackson, 1933	Cryptotis parvus group	Cryptotis pueblensis	Jackson, 1933			Animalia	Chordata	Mammalia	Eulipotyphla	Soricidae	Cryptotis	pueblensis		species	05/11/1988	1988	11	5	MX	MEXICO	VERACRUZ	Huatusco	1.5 Km N, 3 Km W Huatusco	19.187	-96.9892	WGS84	1	Y. Hortelano M.		skin|skull
urn:catalog:IAvH:9173	PreservedSpecimen	Instituto de Investigación de Recursos Biológicos Alexander von Humboldt	IAvH	9173	Cryptotis						Animalia	Chordata	Mammalia	Eulipotyphla	Soricidae	Cryptotis			genus	17/11/2003	2003	11	17	CO	COLOMBIA	CUNDINAMARCA		PNN Chingaza, Vereda El Manzano, sector Palacio laguna Brava	4.69	-73.8558	WGS84	1	E. Gonzalez		skull|skeleton
urn:catalog:UAMI:9417	PreservedSpecimen	Universidad Autónoma Metropolitana, Unidad Iztapalapa	UAMI	9417	Cryptotis mexicanus (Coues, 1877)	Cryptotis mexicanus group	Cryptotis mexicanus	(Coues, 1877)			Animalia	Chordata	Mammalia	Eulipotyphla	Soricidae	Cryptotis	mexicanus		species	21/12/1986	1986	12	21	MX	MEXICO	PUEBLA	Cuetzalán del Progreso	4 Km W Cuetzalan	20.0399	-97.5667	WGS84	1	G. López O.	Female	skin|skull
urn:catalog:MZFC-M:9541	PreservedSpecimen	Facultad de Ciencias, Universidad Nacional Autónoma de México	MZFC-M	9541	Cryptotis mexicanus (Coues, 1877)	Cryptotis mexicanus group	Cryptotis mexicanus	(Coues, 1877)			Animalia	Chordata	Mammalia	Eulipotyphla	Soricidae	Cryptotis	mexicanus		species	02/03/1994	1994	3	2	MX	MEXICO			Carr. Santa Ma. Pápalo-Peña Verde				1
urn:catalog:IAvH:9577	PreservedSpecimen	Instituto de Investigación de Recursos Biológicos Alexander von Humboldt	IAvH	9577	Cryptotis						Animalia	Chordata	Mammalia	Eulipotyphla	Soricidae	Cryptotis			genus	17/09/2014	2014	9	17	CO	COLOMBIA	NARIÑO		Sector Las Juntas, Vereda Santa Isabel	0.9857	-77.1335	WGS84	1	Lasso, Luis Gonzalo	Female	skin|skull
urn:catalog:MEPN:9627	PreservedSpecimen	Instituto de Ciencias Biológicas de la Escuela Politécnica Nacional	MEPN	9627	Cryptotis niausa Moreno-Cárdenas & Albuja, 2014	Cryptotis thomasi group	Cryptotis niausa	Moreno-Cárdenas and Albuja, 2014		Type	Animalia	Chordata	Mammalia	Eulipotyphla	Soricidae	Cryptotis	niausa		species					EC	ECUADOR	NAPO		Papallacta “La Virgen”, 3700 msnm				1
urn:catalog:MEPN:9628	PreservedSpecimen	Instituto de Ciencias Biológicas de la Escuela Politécnica Nacional	MEPN	9628	Cryptotis niausa Moreno-Cárdenas & Albuja, 2014	Cryptotis thomasi group	Cryptotis niausa	Moreno-Cárdenas and Albuja, 2014			Animalia	Chordata	Mammalia	Eulipotyphla	Soricidae	Cryptotis	niausa		species					EC	ECUADOR	NAPO		Papallacta “La Virgen”, 3700 msnm				1
urn:catalog:ICN:9649	PreservedSpecimen	Instituto de Ciencias Naturales, Universidad Nacional de Colombia	ICN	9649	Cryptotis thomasi (Merriam, 1897)	Cryptotis thomasi group	Cryptotis thomasi	(Merriam, 1897)	Cryptotis thomasi (Merriam, 1897)		Animalia	Chordata	Mammalia	Eulipotyphla	Soricidae	Cryptotis	thomasi		species	14/04/1986	1986	4	14	CO	COLOMBIA	DISTRITO CAPITAL	BOGOTÁ	Monserrate, hacienda Santa Barbara	4.6856	-74.0269	WGS84	1
urn:catalog:ICN:9650	PreservedSpecimen	Instituto de Ciencias Naturales, Universidad Nacional de Colombia	ICN	9650	Cryptotis thomasi (Merriam, 1897)	Cryptotis thomasi group	Cryptotis thomasi	(Merriam, 1897)	Cryptotis thomasi (Merriam, 1897)		Animalia	Chordata	Mammalia	Eulipotyphla	Soricidae	Cryptotis	thomasi		species	14/04/1986	1986	4	14	CO	COLOMBIA	DISTRITO CAPITAL	BOGOTÁ	Monserrate, hacienda Santa Barbara	4.6856	-74.0269	WGS84	1
urn:catalog:ICN:9651	PreservedSpecimen	Instituto de Ciencias Naturales, Universidad Nacional de Colombia	ICN	9651	Cryptotis thomasi (Merriam, 1897)	Cryptotis thomasi group	Cryptotis thomasi	(Merriam, 1897)	Cryptotis thomasi (Merriam, 1897)		Animalia	Chordata	Mammalia	Eulipotyphla	Soricidae	Cryptotis	thomasi		species	15/04/1986	1986	4	15	CO	COLOMBIA	DISTRITO CAPITAL	BOGOTÁ	Monserrate, hacienda Santa Barbara	4.6856	-74.0269	WGS84	1
urn:catalog:ICN:9652	PreservedSpecimen	Instituto de Ciencias Naturales, Universidad Nacional de Colombia	ICN	9652	Cryptotis thomasi (Merriam, 1897)	Cryptotis thomasi group	Cryptotis thomasi	(Merriam, 1897)	Cryptotis thomasi (Merriam, 1897)		Animalia	Chordata	Mammalia	Eulipotyphla	Soricidae	Cryptotis	thomasi		species	15/06/1986	1986	6	15	CO	COLOMBIA	DISTRITO CAPITAL	BOGOTÁ	Monserrate, hacienda Santa Barbara	4.6856	-74.0269	WGS84	1
urn:catalog:ICN:9653	PreservedSpecimen	Instituto de Ciencias Naturales, Universidad Nacional de Colombia	ICN	9653	Cryptotis thomasi (Merriam, 1897)	Cryptotis thomasi group	Cryptotis thomasi	(Merriam, 1897)	Cryptotis thomasi (Merriam, 1897)		Animalia	Chordata	Mammalia	Eulipotyphla	Soricidae	Cryptotis	thomasi		species	15/06/1986	1986	6	15	CO	COLOMBIA	DISTRITO CAPITAL	BOGOTÁ	Monserrate, hacienda Santa Barbara	4.6856	-74.0269	WGS84	1
urn:catalog:ICN:9654	PreservedSpecimen	Instituto de Ciencias Naturales, Universidad Nacional de Colombia	ICN	9654	Cryptotis thomasi (Merriam, 1897)	Cryptotis thomasi group	Cryptotis thomasi	(Merriam, 1897)	Cryptotis thomasi (Merriam, 1897)		Animalia	Chordata	Mammalia	Eulipotyphla	Soricidae	Cryptotis	thomasi		species	18/06/1986	1986	6	18	CO	COLOMBIA	DISTRITO CAPITAL	BOGOTÁ	Monserrate, hacienda Santa Barbara	4.6856	-74.0269	WGS84	1
urn:catalog:ICN:9655	PreservedSpecimen	Instituto de Ciencias Naturales, Universidad Nacional de Colombia	ICN	9655	Cryptotis thomasi (Merriam, 1897)	Cryptotis thomasi group	Cryptotis thomasi	(Merriam, 1897)	Cryptotis thomasi (Merriam, 1897)		Animalia	Chordata	Mammalia	Eulipotyphla	Soricidae	Cryptotis	thomasi		species	13/07/1986	1986	7	13	CO	COLOMBIA	DISTRITO CAPITAL	BOGOTÁ	Monserrate, hacienda Santa Barbara	4.6856	-74.0269	WGS84	1
urn:catalog:ICN:9656	PreservedSpecimen	Instituto de Ciencias Naturales, Universidad Nacional de Colombia	ICN	9656	Cryptotis thomasi (Merriam, 1897)	Cryptotis thomasi group	Cryptotis thomasi	(Merriam, 1897)	Cryptotis thomasi (Merriam, 1897)		Animalia	Chordata	Mammalia	Eulipotyphla	Soricidae	Cryptotis	thomasi		species	14/07/1986	1986	7	14	CO	COLOMBIA	DISTRITO CAPITAL	BOGOTÁ	Monserrate, hacienda Santa Barbara	4.6856	-74.0269	WGS84	1
urn:catalog:ICN:9657	PreservedSpecimen	Instituto de Ciencias Naturales, Universidad Nacional de Colombia	ICN	9657	Cryptotis thomasi (Merriam, 1897)	Cryptotis thomasi group	Cryptotis thomasi	(Merriam, 1897)	Cryptotis thomasi (Merriam, 1897)		Animalia	Chordata	Mammalia	Eulipotyphla	Soricidae	Cryptotis	thomasi		species	16/07/1986	1986	7	16	CO	COLOMBIA	DISTRITO CAPITAL	BOGOTÁ	Monserrate, hacienda Santa Barbara	4.6856	-74.0269	WGS84	1
urn:catalog:ICN:9658	PreservedSpecimen	Instituto de Ciencias Naturales, Universidad Nacional de Colombia	ICN	9658	Cryptotis thomasi (Merriam, 1897)	Cryptotis thomasi group	Cryptotis thomasi	(Merriam, 1897)	Cryptotis thomasi (Merriam, 1897)		Animalia	Chordata	Mammalia	Eulipotyphla	Soricidae	Cryptotis	thomasi		species	17/08/1986	1986	8	17	CO	COLOMBIA	DISTRITO CAPITAL	BOGOTÁ	Monserrate, hacienda Santa Barbara	4.6856	-74.0269	WGS84	1
urn:catalog:ICN:9659	PreservedSpecimen	Instituto de Ciencias Naturales, Universidad Nacional de Colombia	ICN	9659	Cryptotis thomasi (Merriam, 1897)	Cryptotis thomasi group	Cryptotis thomasi	(Merriam, 1897)	Cryptotis thomasi (Merriam, 1897)		Animalia	Chordata	Mammalia	Eulipotyphla	Soricidae	Cryptotis	thomasi		species	13/02/1986	1986	2	13	CO	COLOMBIA	CUNDINAMARCA	TAUSA	Represa del Neusa.	5.168	-73.9559	WGS84	1
urn:catalog:UAMI:9711	PreservedSpecimen	Universidad Autónoma Metropolitana, Unidad Iztapalapa	UAMI	9711	Cryptotis soricinus (Merriam, 1895)	Cryptotis parvus group	Cryptotis soricinus	(Merriam, 1895)			Animalia	Chordata	Mammalia	Eulipotyphla	Soricidae	Cryptotis	soricinus		species	09/12/1985	1985	12	9	MX	MEXICO	ESTADO DE MEXICO	San Salvador Atenco	Ex-Lago De Texcoco, 4 Km S, 12 Km W Texcoco	19.4851	-99.0001	WGS84	1	G. Matamoros T.	Female	skin|skull
urn:catalog:UAMI:9712	PreservedSpecimen	Universidad Autónoma Metropolitana, Unidad Iztapalapa	UAMI	9712	Cryptotis soricinus (Merriam, 1895)	Cryptotis parvus group	Cryptotis soricinus	(Merriam, 1895)			Animalia	Chordata	Mammalia	Eulipotyphla	Soricidae	Cryptotis	soricinus		species	23/12/1985	1985	12	23	MX	MEXICO	ESTADO DE MEXICO	San Salvador Atenco	Ex-Lago De Texcoco, 4 Km S, 12 Km W Texcoco	19.4851	-99.0001	WGS84	1	G. Matamoros T.	Female	skin|skull
urn:catalog:UAMI:9713	PreservedSpecimen	Universidad Autónoma Metropolitana, Unidad Iztapalapa	UAMI	9713	Cryptotis soricinus (Merriam, 1895)	Cryptotis parvus group	Cryptotis soricinus	(Merriam, 1895)			Animalia	Chordata	Mammalia	Eulipotyphla	Soricidae	Cryptotis	soricinus		species	31/03/1986	1986	3	31	MX	MEXICO	ESTADO DE MEXICO	San Salvador Atenco	Ex-Lago De Texcoco, 4 Km S, 12 Km W Texcoco	19.4851	-99.0001	WGS84	1	G. Matamoros T.	Male	skin|skull
urn:catalog:UAMI:9714	PreservedSpecimen	Universidad Autónoma Metropolitana, Unidad Iztapalapa	UAMI	9714	Cryptotis soricinus (Merriam, 1895)	Cryptotis parvus group	Cryptotis soricinus	(Merriam, 1895)			Animalia	Chordata	Mammalia	Eulipotyphla	Soricidae	Cryptotis	soricinus		species	31/03/1986	1986	3	31	MX	MEXICO	ESTADO DE MEXICO	San Salvador Atenco	Ex-Lago De Texcoco, 4 Km S, 12 Km W Texcoco	19.4851	-99.0001	WGS84	1	G. Matamoros T.	Male	skin|skull
urn:catalog:UAMI:9715	PreservedSpecimen	Universidad Autónoma Metropolitana, Unidad Iztapalapa	UAMI	9715	Cryptotis soricinus (Merriam, 1895)	Cryptotis parvus group	Cryptotis soricinus	(Merriam, 1895)			Animalia	Chordata	Mammalia	Eulipotyphla	Soricidae	Cryptotis	soricinus		species	31/03/1986	1986	3	31	MX	MEXICO	ESTADO DE MEXICO	San Salvador Atenco	Ex-Lago De Texcoco, 4 Km S, 12 Km W Texcoco	19.4851	-99.0001	WGS84	1	G. Matamoros T.	Male	skin|skull
urn:catalog:UAMI:9716	PreservedSpecimen	Universidad Autónoma Metropolitana, Unidad Iztapalapa	UAMI	9716	Cryptotis soricinus (Merriam, 1895)	Cryptotis parvus group	Cryptotis soricinus	(Merriam, 1895)			Animalia	Chordata	Mammalia	Eulipotyphla	Soricidae	Cryptotis	soricinus		species	13/04/1986	1986	4	13	MX	MEXICO	ESTADO DE MEXICO	San Salvador Atenco	Ex-Lago De Texcoco, 4 Km S, 12 Km W Texcoco	19.4851	-99.0001	WGS84	1	G. Matamoros T.	Male	skin|skull
urn:catalog:UAMI:9717	PreservedSpecimen	Universidad Autónoma Metropolitana, Unidad Iztapalapa	UAMI	9717	Cryptotis soricinus (Merriam, 1895)	Cryptotis parvus group	Cryptotis soricinus	(Merriam, 1895)			Animalia	Chordata	Mammalia	Eulipotyphla	Soricidae	Cryptotis	soricinus		species	13/04/1986	1986	4	13	MX	MEXICO	ESTADO DE MEXICO	San Salvador Atenco	Ex-Lago De Texcoco, 4 Km S, 12 Km W Texcoco	19.4851	-99.0001	WGS84	1	G. Matamoros T.	Female	skull
urn:catalog:UAMI:9718	PreservedSpecimen	Universidad Autónoma Metropolitana, Unidad Iztapalapa	UAMI	9718	Cryptotis soricinus (Merriam, 1895)	Cryptotis parvus group	Cryptotis soricinus	(Merriam, 1895)			Animalia	Chordata	Mammalia	Eulipotyphla	Soricidae	Cryptotis	soricinus		species	14/04/1986	1986	4	14	MX	MEXICO	ESTADO DE MEXICO	San Salvador Atenco	Ex-Lago De Texcoco, 4 Km S, 12 Km W Texcoco	19.4851	-99.0001	WGS84	1	G. Matamoros T.	Female	skull
urn:catalog:UAMI:9719	PreservedSpecimen	Universidad Autónoma Metropolitana, Unidad Iztapalapa	UAMI	9719	Cryptotis soricinus (Merriam, 1895)	Cryptotis parvus group	Cryptotis soricinus	(Merriam, 1895)			Animalia	Chordata	Mammalia	Eulipotyphla	Soricidae	Cryptotis	soricinus		species	14/04/1986	1986	4	14	MX	MEXICO	ESTADO DE MEXICO	San Salvador Atenco	Ex-Lago De Texcoco, 4 Km S, 12 Km W Texcoco	19.4851	-99.0001	WGS84	1	G. Matamoros T.		skin|skull
urn:catalog:UAMI:9720	PreservedSpecimen	Universidad Autónoma Metropolitana, Unidad Iztapalapa	UAMI	9720	Cryptotis soricinus (Merriam, 1895)	Cryptotis parvus group	Cryptotis soricinus	(Merriam, 1895)			Animalia	Chordata	Mammalia	Eulipotyphla	Soricidae	Cryptotis	soricinus		species	14/04/1986	1986	4	14	MX	MEXICO	ESTADO DE MEXICO	San Salvador Atenco	Ex-Lago De Texcoco, 4 Km S, 12 Km W Texcoco	19.4851	-99.0001	WGS84	1	G. Matamoros T.	Male	skin|skull
urn:catalog:UAMI:9721	PreservedSpecimen	Universidad Autónoma Metropolitana, Unidad Iztapalapa	UAMI	9721	Cryptotis soricinus (Merriam, 1895)	Cryptotis parvus group	Cryptotis soricinus	(Merriam, 1895)			Animalia	Chordata	Mammalia	Eulipotyphla	Soricidae	Cryptotis	soricinus		species	14/04/1986	1986	4	14	MX	MEXICO	ESTADO DE MEXICO	San Salvador Atenco	Ex-Lago De Texcoco, 4 Km S, 12 Km W Texcoco	19.4851	-99.0001	WGS84	1	G. Matamoros T.	Female	skin|skull
urn:catalog:UAMI:9722	PreservedSpecimen	Universidad Autónoma Metropolitana, Unidad Iztapalapa	UAMI	9722	Cryptotis soricinus (Merriam, 1895)	Cryptotis parvus group	Cryptotis soricinus	(Merriam, 1895)			Animalia	Chordata	Mammalia	Eulipotyphla	Soricidae	Cryptotis	soricinus		species	14/04/1986	1986	4	14	MX	MEXICO	ESTADO DE MEXICO	San Salvador Atenco	Ex-Lago De Texcoco, 4 Km S, 12 Km W Texcoco	19.4851	-99.0001	WGS84	1	G. Matamoros T.	Male	skin|skull
urn:catalog:UAMI:9723	PreservedSpecimen	Universidad Autónoma Metropolitana, Unidad Iztapalapa	UAMI	9723	Cryptotis soricinus (Merriam, 1895)	Cryptotis parvus group	Cryptotis soricinus	(Merriam, 1895)			Animalia	Chordata	Mammalia	Eulipotyphla	Soricidae	Cryptotis	soricinus		species	14/04/1986	1986	4	14	MX	MEXICO	ESTADO DE MEXICO	San Salvador Atenco	Ex-Lago De Texcoco, 4 Km S, 12 Km W Texcoco	19.4851	-99.0001	WGS84	1	G. Matamoros T.	Female	skin|skull
urn:catalog:UAMI:9724	PreservedSpecimen	Universidad Autónoma Metropolitana, Unidad Iztapalapa	UAMI	9724	Cryptotis soricinus (Merriam, 1895)	Cryptotis parvus group	Cryptotis soricinus	(Merriam, 1895)			Animalia	Chordata	Mammalia	Eulipotyphla	Soricidae	Cryptotis	soricinus		species	14/04/1986	1986	4	14	MX	MEXICO	ESTADO DE MEXICO	San Salvador Atenco	Ex-Lago De Texcoco, 4 Km S, 12 Km W Texcoco	19.4851	-99.0001	WGS84	1	G. Matamoros T.	Female	skin|skull
urn:catalog:UAMI:9725	PreservedSpecimen	Universidad Autónoma Metropolitana, Unidad Iztapalapa	UAMI	9725	Cryptotis soricinus (Merriam, 1895)	Cryptotis parvus group	Cryptotis soricinus	(Merriam, 1895)			Animalia	Chordata	Mammalia	Eulipotyphla	Soricidae	Cryptotis	soricinus		species	14/04/1986	1986	4	14	MX	MEXICO	ESTADO DE MEXICO	San Salvador Atenco	Ex-Lago De Texcoco, 4 Km S, 12 Km W Texcoco	19.4851	-99.0001	WGS84	1	G. Matamoros T.		skin|skull
urn:catalog:UAMI:9726	PreservedSpecimen	Universidad Autónoma Metropolitana, Unidad Iztapalapa	UAMI	9726	Cryptotis soricinus (Merriam, 1895)	Cryptotis parvus group	Cryptotis soricinus	(Merriam, 1895)			Animalia	Chordata	Mammalia	Eulipotyphla	Soricidae	Cryptotis	soricinus		species	14/04/1986	1986	4	14	MX	MEXICO	ESTADO DE MEXICO	San Salvador Atenco	Ex-Lago De Texcoco, 4 Km S, 12 Km W Texcoco	19.4851	-99.0001	WGS84	1	G. Matamoros T.	Female	skin|skull
urn:catalog:UAMI:9727	PreservedSpecimen	Universidad Autónoma Metropolitana, Unidad Iztapalapa	UAMI	9727	Cryptotis soricinus (Merriam, 1895)	Cryptotis parvus group	Cryptotis soricinus	(Merriam, 1895)			Animalia	Chordata	Mammalia	Eulipotyphla	Soricidae	Cryptotis	soricinus		species	14/04/1986	1986	4	14	MX	MEXICO	ESTADO DE MEXICO	San Salvador Atenco	Ex-Lago De Texcoco, 4 Km S, 12 Km W Texcoco	19.4851	-99.0001	WGS84	1	G. Matamoros T.	Male	skin|skull
urn:catalog:UAMI:9728	PreservedSpecimen	Universidad Autónoma Metropolitana, Unidad Iztapalapa	UAMI	9728	Cryptotis soricinus (Merriam, 1895)	Cryptotis parvus group	Cryptotis soricinus	(Merriam, 1895)			Animalia	Chordata	Mammalia	Eulipotyphla	Soricidae	Cryptotis	soricinus		species	14/04/1986	1986	4	14	MX	MEXICO	ESTADO DE MEXICO	San Salvador Atenco	Ex-Lago De Texcoco, 4 Km S, 12 Km W Texcoco	19.4851	-99.0001	WGS84	1	G. Matamoros T.	Female	skin|skull
urn:catalog:UAMI:9729	PreservedSpecimen	Universidad Autónoma Metropolitana, Unidad Iztapalapa	UAMI	9729	Cryptotis soricinus (Merriam, 1895)	Cryptotis parvus group	Cryptotis soricinus	(Merriam, 1895)			Animalia	Chordata	Mammalia	Eulipotyphla	Soricidae	Cryptotis	soricinus		species	31/03/1986	1986	3	31	MX	MEXICO	ESTADO DE MEXICO	San Salvador Atenco	Ex-Lago De Texcoco, 4 Km S, 12 Km W Texcoco	19.4851	-99.0001	WGS84	1	G. Matamoros T.	Female	skin|skull
urn:catalog:UAMI:9730	PreservedSpecimen	Universidad Autónoma Metropolitana, Unidad Iztapalapa	UAMI	9730	Cryptotis soricinus (Merriam, 1895)	Cryptotis parvus group	Cryptotis soricinus	(Merriam, 1895)			Animalia	Chordata	Mammalia	Eulipotyphla	Soricidae	Cryptotis	soricinus		species	31/03/1986	1986	3	31	MX	MEXICO	ESTADO DE MEXICO	San Salvador Atenco	Ex-Lago De Texcoco, 4 Km S, 12 Km W Texcoco	19.4851	-99.0001	WGS84	1	G. Matamoros T.	Female	skin|skull
urn:catalog:UAMI:9731	PreservedSpecimen	Universidad Autónoma Metropolitana, Unidad Iztapalapa	UAMI	9731	Cryptotis soricinus (Merriam, 1895)	Cryptotis parvus group	Cryptotis soricinus	(Merriam, 1895)			Animalia	Chordata	Mammalia	Eulipotyphla	Soricidae	Cryptotis	soricinus		species	05/02/1986	1986	2	5	MX	MEXICO	ESTADO DE MEXICO	San Salvador Atenco	Ex-Lago De Texcoco, 4 Km S, 12 Km W Texcoco	19.4851	-99.0001	WGS84	1	G. Matamoros T.	Female	skin|skull
urn:catalog:MEPN:9731	PreservedSpecimen	Instituto de Ciencias Biológicas de la Escuela Politécnica Nacional	MEPN	9731	Cryptotis equatoris (Thomas, 1912)	Cryptotis thomasi group	Cryptotis equatoris	(Thomas, 1912)			Animalia	Chordata	Mammalia	Eulipotyphla	Soricidae	Cryptotis	equatoris		species					EC	ECUADOR	PICHINCHA		Bosque Protector Mindo-Nambillo, Cerro “El Castillo”, 2600 m	-0.1313	-78.6975	WGS84	1
urn:catalog:UAMI:9732	PreservedSpecimen	Universidad Autónoma Metropolitana, Unidad Iztapalapa	UAMI	9732	Cryptotis soricinus (Merriam, 1895)	Cryptotis parvus group	Cryptotis soricinus	(Merriam, 1895)			Animalia	Chordata	Mammalia	Eulipotyphla	Soricidae	Cryptotis	soricinus		species	04/02/1986	1986	2	4	MX	MEXICO	ESTADO DE MEXICO	San Salvador Atenco	Ex-Lago De Texcoco, 4 Km S, 12 Km W Texcoco	19.4851	-99.0001	WGS84	1	G. Matamoros T.	Male	skin|skull
urn:catalog:MEPN:9732	PreservedSpecimen	Instituto de Ciencias Biológicas de la Escuela Politécnica Nacional	MEPN	9732	Cryptotis equatoris (Thomas, 1912)	Cryptotis thomasi group	Cryptotis equatoris	(Thomas, 1912)			Animalia	Chordata	Mammalia	Eulipotyphla	Soricidae	Cryptotis	equatoris		species					EC	ECUADOR	PICHINCHA		Bosque Protector Mindo-Nambillo, Cerro “El Castillo”, 2600 m	-0.1313	-78.6975	WGS84	1
urn:catalog:UAMI:9733	PreservedSpecimen	Universidad Autónoma Metropolitana, Unidad Iztapalapa	UAMI	9733	Cryptotis soricinus (Merriam, 1895)	Cryptotis parvus group	Cryptotis soricinus	(Merriam, 1895)			Animalia	Chordata	Mammalia	Eulipotyphla	Soricidae	Cryptotis	soricinus		species	04/02/1986	1986	2	4	MX	MEXICO	ESTADO DE MEXICO	San Salvador Atenco	Ex-Lago De Texcoco, 4 Km S, 12 Km W Texcoco	19.4851	-99.0001	WGS84	1	G. Matamoros T.	Female	skin|skull
urn:catalog:UAMI:9734	PreservedSpecimen	Universidad Autónoma Metropolitana, Unidad Iztapalapa	UAMI	9734	Cryptotis soricinus (Merriam, 1895)	Cryptotis parvus group	Cryptotis soricinus	(Merriam, 1895)			Animalia	Chordata	Mammalia	Eulipotyphla	Soricidae	Cryptotis	soricinus		species	05/02/1986	1986	2	5	MX	MEXICO	ESTADO DE MEXICO	San Salvador Atenco	Ex-Lago De Texcoco, 4 Km S, 12 Km W Texcoco	19.4851	-99.0001	WGS84	1	G. Matamoros T.	Male	skin|skull
urn:catalog:UAMI:9735	PreservedSpecimen	Universidad Autónoma Metropolitana, Unidad Iztapalapa	UAMI	9735	Cryptotis soricinus (Merriam, 1895)	Cryptotis parvus group	Cryptotis soricinus	(Merriam, 1895)			Animalia	Chordata	Mammalia	Eulipotyphla	Soricidae	Cryptotis	soricinus		species	26/05/1986	1986	5	26	MX	MEXICO	ESTADO DE MEXICO	San Salvador Atenco	Ex-Lago De Texcoco, 4 Km S, 12 Km W Texcoco	19.4851	-99.0001	WGS84	1	G. Matamoros T.	Female	skin|skull
urn:catalog:UAMI:9736	PreservedSpecimen	Universidad Autónoma Metropolitana, Unidad Iztapalapa	UAMI	9736	Cryptotis soricinus (Merriam, 1895)	Cryptotis parvus group	Cryptotis soricinus	(Merriam, 1895)			Animalia	Chordata	Mammalia	Eulipotyphla	Soricidae	Cryptotis	soricinus		species	26/05/1986	1986	5	26	MX	MEXICO	ESTADO DE MEXICO	San Salvador Atenco	Ex-Lago De Texcoco, 4 Km S, 12 Km W Texcoco	19.4851	-99.0001	WGS84	1	G. Matamoros T.	Female	skin|skull
urn:catalog:UAMI:9737	PreservedSpecimen	Universidad Autónoma Metropolitana, Unidad Iztapalapa	UAMI	9737	Cryptotis soricinus (Merriam, 1895)	Cryptotis parvus group	Cryptotis soricinus	(Merriam, 1895)			Animalia	Chordata	Mammalia	Eulipotyphla	Soricidae	Cryptotis	soricinus		species	26/05/1986	1986	5	26	MX	MEXICO	ESTADO DE MEXICO	San Salvador Atenco	Ex-Lago De Texcoco, 4 Km S, 12 Km W Texcoco	19.4851	-99.0001	WGS84	1	G. Matamoros T.	Male	skin|skull
urn:catalog:UAMI:9738	PreservedSpecimen	Universidad Autónoma Metropolitana, Unidad Iztapalapa	UAMI	9738	Cryptotis soricinus (Merriam, 1895)	Cryptotis parvus group	Cryptotis soricinus	(Merriam, 1895)			Animalia	Chordata	Mammalia	Eulipotyphla	Soricidae	Cryptotis	soricinus		species	26/05/1986	1986	5	26	MX	MEXICO	ESTADO DE MEXICO	San Salvador Atenco	Ex-Lago De Texcoco, 4 Km S, 12 Km W Texcoco	19.4851	-99.0001	WGS84	1	G. Matamoros T.	Female	skin|skull
urn:catalog:UAMI:9739	PreservedSpecimen	Universidad Autónoma Metropolitana, Unidad Iztapalapa	UAMI	9739	Cryptotis soricinus (Merriam, 1895)	Cryptotis parvus group	Cryptotis soricinus	(Merriam, 1895)			Animalia	Chordata	Mammalia	Eulipotyphla	Soricidae	Cryptotis	soricinus		species	26/05/1986	1986	5	26	MX	MEXICO	ESTADO DE MEXICO	San Salvador Atenco	Ex-Lago De Texcoco, 4 Km S, 12 Km W Texcoco	19.4851	-99.0001	WGS84	1	G. Matamoros T.	Female	skin|skull
urn:catalog:UAMI:9740	PreservedSpecimen	Universidad Autónoma Metropolitana, Unidad Iztapalapa	UAMI	9740	Cryptotis soricinus (Merriam, 1895)	Cryptotis parvus group	Cryptotis soricinus	(Merriam, 1895)			Animalia	Chordata	Mammalia	Eulipotyphla	Soricidae	Cryptotis	soricinus		species	26/05/1986	1986	5	26	MX	MEXICO	ESTADO DE MEXICO	San Salvador Atenco	Ex-Lago De Texcoco, 4 Km S, 12 Km W Texcoco	19.4851	-99.0001	WGS84	1	G. Matamoros T.	Female	skin|skull
urn:catalog:UAMI:9741	PreservedSpecimen	Universidad Autónoma Metropolitana, Unidad Iztapalapa	UAMI	9741	Cryptotis soricinus (Merriam, 1895)	Cryptotis parvus group	Cryptotis soricinus	(Merriam, 1895)			Animalia	Chordata	Mammalia	Eulipotyphla	Soricidae	Cryptotis	soricinus		species	26/05/1986	1986	5	26	MX	MEXICO	ESTADO DE MEXICO	San Salvador Atenco	Ex-Lago De Texcoco, 4 Km S, 12 Km W Texcoco	19.4851	-99.0001	WGS84	1	G. Matamoros T.	Male	skin|skull
urn:catalog:UAMI:9742	PreservedSpecimen	Universidad Autónoma Metropolitana, Unidad Iztapalapa	UAMI	9742	Cryptotis soricinus (Merriam, 1895)	Cryptotis parvus group	Cryptotis soricinus	(Merriam, 1895)			Animalia	Chordata	Mammalia	Eulipotyphla	Soricidae	Cryptotis	soricinus		species	26/05/1986	1986	5	26	MX	MEXICO	ESTADO DE MEXICO	San Salvador Atenco	Ex-Lago De Texcoco, 4 Km S, 12 Km W Texcoco	19.4851	-99.0001	WGS84	1	G. Matamoros T.	Male	skull
urn:catalog:UAMI:9743	PreservedSpecimen	Universidad Autónoma Metropolitana, Unidad Iztapalapa	UAMI	9743	Cryptotis soricinus (Merriam, 1895)	Cryptotis parvus group	Cryptotis soricinus	(Merriam, 1895)			Animalia	Chordata	Mammalia	Eulipotyphla	Soricidae	Cryptotis	soricinus		species	26/05/1986	1986	5	26	MX	MEXICO	ESTADO DE MEXICO	San Salvador Atenco	Ex-Lago De Texcoco, 4 Km S, 12 Km W Texcoco	19.4851	-99.0001	WGS84	1	G. Matamoros T.	Male	skin|skull
urn:catalog:UAMI:9744	PreservedSpecimen	Universidad Autónoma Metropolitana, Unidad Iztapalapa	UAMI	9744	Cryptotis soricinus (Merriam, 1895)	Cryptotis parvus group	Cryptotis soricinus	(Merriam, 1895)			Animalia	Chordata	Mammalia	Eulipotyphla	Soricidae	Cryptotis	soricinus		species	15/09/1986	1986	9	15	MX	MEXICO	ESTADO DE MEXICO	San Salvador Atenco	Ex-Lago De Texcoco, 4 Km S, 12 Km W Texcoco	19.4851	-99.0001	WGS84	1	G. Matamoros T.	Male	skin
urn:catalog:UAMI:9745	PreservedSpecimen	Universidad Autónoma Metropolitana, Unidad Iztapalapa	UAMI	9745	Cryptotis soricinus (Merriam, 1895)	Cryptotis parvus group	Cryptotis soricinus	(Merriam, 1895)			Animalia	Chordata	Mammalia	Eulipotyphla	Soricidae	Cryptotis	soricinus		species	15/09/1986	1986	9	15	MX	MEXICO	ESTADO DE MEXICO	San Salvador Atenco	Ex-Lago De Texcoco, 4 Km S, 12 Km W Texcoco	19.4851	-99.0001	WGS84	1	G. Matamoros T.	Male	skin|skull
urn:catalog:UAMI:9746	PreservedSpecimen	Universidad Autónoma Metropolitana, Unidad Iztapalapa	UAMI	9746	Cryptotis soricinus (Merriam, 1895)	Cryptotis parvus group	Cryptotis soricinus	(Merriam, 1895)			Animalia	Chordata	Mammalia	Eulipotyphla	Soricidae	Cryptotis	soricinus		species	15/09/1986	1986	9	15	MX	MEXICO	ESTADO DE MEXICO	San Salvador Atenco	Ex-Lago De Texcoco, 4 Km S, 12 Km W Texcoco	19.4851	-99.0001	WGS84	1	G. Matamoros T.	Male	skin|skull
urn:catalog:UAMI:9747	PreservedSpecimen	Universidad Autónoma Metropolitana, Unidad Iztapalapa	UAMI	9747	Cryptotis soricinus (Merriam, 1895)	Cryptotis parvus group	Cryptotis soricinus	(Merriam, 1895)			Animalia	Chordata	Mammalia	Eulipotyphla	Soricidae	Cryptotis	soricinus		species	17/09/1986	1986	9	17	MX	MEXICO	ESTADO DE MEXICO	San Salvador Atenco	Ex-Lago De Texcoco, 4 Km S, 12 Km W Texcoco	19.4851	-99.0001	WGS84	1	G. Matamoros T.	Female	skin|skull
urn:catalog:UAMI:9748	PreservedSpecimen	Universidad Autónoma Metropolitana, Unidad Iztapalapa	UAMI	9748	Cryptotis soricinus (Merriam, 1895)	Cryptotis parvus group	Cryptotis soricinus	(Merriam, 1895)			Animalia	Chordata	Mammalia	Eulipotyphla	Soricidae	Cryptotis	soricinus		species	11/11/1986	1986	11	11	MX	MEXICO	ESTADO DE MEXICO	San Salvador Atenco	Ex-Lago De Texcoco, 4 Km S, 12 Km W Texcoco	19.4851	-99.0001	WGS84	1	G. Matamoros T.	Male	skin|skull
urn:catalog:UAMI:9749	PreservedSpecimen	Universidad Autónoma Metropolitana, Unidad Iztapalapa	UAMI	9749	Cryptotis soricinus (Merriam, 1895)	Cryptotis parvus group	Cryptotis soricinus	(Merriam, 1895)			Animalia	Chordata	Mammalia	Eulipotyphla	Soricidae	Cryptotis	soricinus		species	11/11/1986	1986	11	11	MX	MEXICO	ESTADO DE MEXICO	San Salvador Atenco	Ex-Lago De Texcoco, 4 Km S, 12 Km W Texcoco	19.4851	-99.0001	WGS84	1	G. Matamoros T.	Female	skin|skull
urn:catalog:UAMI:9750	PreservedSpecimen	Universidad Autónoma Metropolitana, Unidad Iztapalapa	UAMI	9750	Cryptotis soricinus (Merriam, 1895)	Cryptotis parvus group	Cryptotis soricinus	(Merriam, 1895)			Animalia	Chordata	Mammalia	Eulipotyphla	Soricidae	Cryptotis	soricinus		species	11/11/1986	1986	11	11	MX	MEXICO	ESTADO DE MEXICO	San Salvador Atenco	Ex-Lago De Texcoco, 4 Km S, 12 Km W Texcoco	19.4851	-99.0001	WGS84	1	G. Matamoros T.	Male	skin|skull
urn:catalog:UAMI:9751	PreservedSpecimen	Universidad Autónoma Metropolitana, Unidad Iztapalapa	UAMI	9751	Cryptotis soricinus (Merriam, 1895)	Cryptotis parvus group	Cryptotis soricinus	(Merriam, 1895)			Animalia	Chordata	Mammalia	Eulipotyphla	Soricidae	Cryptotis	soricinus		species	11/11/1986	1986	11	11	MX	MEXICO	ESTADO DE MEXICO	San Salvador Atenco	Ex-Lago De Texcoco, 4 Km S, 12 Km W Texcoco	19.4851	-99.0001	WGS84	1	G. Matamoros T.	Male	skin|skull
urn:catalog:UAMI:9752	PreservedSpecimen	Universidad Autónoma Metropolitana, Unidad Iztapalapa	UAMI	9752	Cryptotis soricinus (Merriam, 1895)	Cryptotis parvus group	Cryptotis soricinus	(Merriam, 1895)			Animalia	Chordata	Mammalia	Eulipotyphla	Soricidae	Cryptotis	soricinus		species	11/11/1986	1986	11	11	MX	MEXICO	ESTADO DE MEXICO	San Salvador Atenco	Ex-Lago De Texcoco, 4 Km S, 12 Km W Texcoco	19.4851	-99.0001	WGS84	1	G. Matamoros T.	Male	skin|skull
urn:catalog:UAMI:9753	PreservedSpecimen	Universidad Autónoma Metropolitana, Unidad Iztapalapa	UAMI	9753	Cryptotis soricinus (Merriam, 1895)	Cryptotis parvus group	Cryptotis soricinus	(Merriam, 1895)			Animalia	Chordata	Mammalia	Eulipotyphla	Soricidae	Cryptotis	soricinus		species	01/09/1986	1986	9	1	MX	MEXICO	ESTADO DE MEXICO	San Salvador Atenco	Ex-Lago De Texcoco, 4 Km S, 12 Km W Texcoco	19.4851	-99.0001	WGS84	1	G. Matamoros T.	Male	skin|skull
urn:catalog:UAMI:9754	PreservedSpecimen	Universidad Autónoma Metropolitana, Unidad Iztapalapa	UAMI	9754	Cryptotis soricinus (Merriam, 1895)	Cryptotis parvus group	Cryptotis soricinus	(Merriam, 1895)			Animalia	Chordata	Mammalia	Eulipotyphla	Soricidae	Cryptotis	soricinus		species	01/09/1986	1986	9	1	MX	MEXICO	ESTADO DE MEXICO	San Salvador Atenco	Ex-Lago De Texcoco, 4 Km S, 12 Km W Texcoco	19.4851	-99.0001	WGS84	1	G. Matamoros T.	Male	skin|skull
urn:catalog:UAMI:9755	PreservedSpecimen	Universidad Autónoma Metropolitana, Unidad Iztapalapa	UAMI	9755	Cryptotis soricinus (Merriam, 1895)	Cryptotis parvus group	Cryptotis soricinus	(Merriam, 1895)			Animalia	Chordata	Mammalia	Eulipotyphla	Soricidae	Cryptotis	soricinus		species	01/09/1986	1986	9	1	MX	MEXICO	ESTADO DE MEXICO	San Salvador Atenco	Ex-Lago De Texcoco, 4 Km S, 12 Km W Texcoco	19.4851	-99.0001	WGS84	1	G. Matamoros T.	Male	skin|skull
urn:catalog:UAMI:9756	PreservedSpecimen	Universidad Autónoma Metropolitana, Unidad Iztapalapa	UAMI	9756	Cryptotis soricinus (Merriam, 1895)	Cryptotis parvus group	Cryptotis soricinus	(Merriam, 1895)			Animalia	Chordata	Mammalia	Eulipotyphla	Soricidae	Cryptotis	soricinus		species	01/09/1986	1986	9	1	MX	MEXICO	ESTADO DE MEXICO	San Salvador Atenco	Ex-Lago De Texcoco, 4 Km S, 12 Km W Texcoco	19.4851	-99.0001	WGS84	1	G. Matamoros T.	Male	skin|skull
urn:catalog:UAMI:9757	PreservedSpecimen	Universidad Autónoma Metropolitana, Unidad Iztapalapa	UAMI	9757	Cryptotis soricinus (Merriam, 1895)	Cryptotis parvus group	Cryptotis soricinus	(Merriam, 1895)			Animalia	Chordata	Mammalia	Eulipotyphla	Soricidae	Cryptotis	soricinus		species	01/09/1986	1986	9	1	MX	MEXICO	ESTADO DE MEXICO	San Salvador Atenco	Ex-Lago De Texcoco, 4 Km S, 12 Km W Texcoco	19.4851	-99.0001	WGS84	1	G. Matamoros T.	Female	skin|skull
urn:catalog:UAMI:9758	PreservedSpecimen	Universidad Autónoma Metropolitana, Unidad Iztapalapa	UAMI	9758	Cryptotis soricinus (Merriam, 1895)	Cryptotis parvus group	Cryptotis soricinus	(Merriam, 1895)			Animalia	Chordata	Mammalia	Eulipotyphla	Soricidae	Cryptotis	soricinus		species	05/07/1986	1986	7	5	MX	MEXICO	ESTADO DE MEXICO	San Salvador Atenco	Ex-Lago De Texcoco, 4 Km S, 12 Km W Texcoco	19.4851	-99.0001	WGS84	1	G. Matamoros T.	Female	skin|skull
urn:catalog:UAMI:9759	PreservedSpecimen	Universidad Autónoma Metropolitana, Unidad Iztapalapa	UAMI	9759	Cryptotis soricinus (Merriam, 1895)	Cryptotis parvus group	Cryptotis soricinus	(Merriam, 1895)			Animalia	Chordata	Mammalia	Eulipotyphla	Soricidae	Cryptotis	soricinus		species	05/07/1986	1986	7	5	MX	MEXICO	ESTADO DE MEXICO	San Salvador Atenco	Ex-Lago De Texcoco, 4 Km S, 12 Km W Texcoco	19.4851	-99.0001	WGS84	1	G. Matamoros T.	Male	skin|skull
urn:catalog:UAMI:9760	PreservedSpecimen	Universidad Autónoma Metropolitana, Unidad Iztapalapa	UAMI	9760	Cryptotis soricinus (Merriam, 1895)	Cryptotis parvus group	Cryptotis soricinus	(Merriam, 1895)			Animalia	Chordata	Mammalia	Eulipotyphla	Soricidae	Cryptotis	soricinus		species	05/07/1986	1986	7	5	MX	MEXICO	ESTADO DE MEXICO	San Salvador Atenco	Ex-Lago De Texcoco, 4 Km S, 12 Km W Texcoco	19.4851	-99.0001	WGS84	1	G. Matamoros T.	Male	skin|skull
urn:catalog:UAMI:9761	PreservedSpecimen	Universidad Autónoma Metropolitana, Unidad Iztapalapa	UAMI	9761	Cryptotis soricinus (Merriam, 1895)	Cryptotis parvus group	Cryptotis soricinus	(Merriam, 1895)			Animalia	Chordata	Mammalia	Eulipotyphla	Soricidae	Cryptotis	soricinus		species	05/07/1986	1986	7	5	MX	MEXICO	ESTADO DE MEXICO	San Salvador Atenco	Ex-Lago De Texcoco, 4 Km S, 12 Km W Texcoco	19.4851	-99.0001	WGS84	1	G. Matamoros T.	Female	skin|skull
urn:catalog:UAMI:9762	PreservedSpecimen	Universidad Autónoma Metropolitana, Unidad Iztapalapa	UAMI	9762	Cryptotis soricinus (Merriam, 1895)	Cryptotis parvus group	Cryptotis soricinus	(Merriam, 1895)			Animalia	Chordata	Mammalia	Eulipotyphla	Soricidae	Cryptotis	soricinus		species	03/03/1986	1986	3	3	MX	MEXICO	ESTADO DE MEXICO	San Salvador Atenco	Ex-Lago De Texcoco, 4 Km S, 12 Km W Texcoco	19.4851	-99.0001	WGS84	1	G. Matamoros T.	Male	skin|skull
urn:catalog:UAMI:9763	PreservedSpecimen	Universidad Autónoma Metropolitana, Unidad Iztapalapa	UAMI	9763	Cryptotis soricinus (Merriam, 1895)	Cryptotis parvus group	Cryptotis soricinus	(Merriam, 1895)			Animalia	Chordata	Mammalia	Eulipotyphla	Soricidae	Cryptotis	soricinus		species	03/03/1986	1986	3	3	MX	MEXICO	ESTADO DE MEXICO	San Salvador Atenco	Ex-Lago De Texcoco, 4 Km S, 12 Km W Texcoco	19.4851	-99.0001	WGS84	1	G. Matamoros T.	Female	skin|skull
urn:catalog:UAMI:9764	PreservedSpecimen	Universidad Autónoma Metropolitana, Unidad Iztapalapa	UAMI	9764	Cryptotis soricinus (Merriam, 1895)	Cryptotis parvus group	Cryptotis soricinus	(Merriam, 1895)			Animalia	Chordata	Mammalia	Eulipotyphla	Soricidae	Cryptotis	soricinus		species	09/11/1986	1986	11	9	MX	MEXICO	ESTADO DE MEXICO	San Salvador Atenco	Ex-Lago De Texcoco, 4 Km S, 12 Km W Texcoco	19.4851	-99.0001	WGS84	1	G. Matamoros T.	Female	skin|skull
urn:catalog:UAMI:9765	PreservedSpecimen	Universidad Autónoma Metropolitana, Unidad Iztapalapa	UAMI	9765	Cryptotis soricinus (Merriam, 1895)	Cryptotis parvus group	Cryptotis soricinus	(Merriam, 1895)			Animalia	Chordata	Mammalia	Eulipotyphla	Soricidae	Cryptotis	soricinus		species	09/11/1986	1986	11	9	MX	MEXICO	ESTADO DE MEXICO	San Salvador Atenco	Ex-Lago De Texcoco, 4 Km S, 12 Km W Texcoco	19.4851	-99.0001	WGS84	1	G. Matamoros T.	Female	skin|skull
urn:catalog:UAMI:9766	PreservedSpecimen	Universidad Autónoma Metropolitana, Unidad Iztapalapa	UAMI	9766	Cryptotis soricinus (Merriam, 1895)	Cryptotis parvus group	Cryptotis soricinus	(Merriam, 1895)			Animalia	Chordata	Mammalia	Eulipotyphla	Soricidae	Cryptotis	soricinus		species	09/11/1986	1986	11	9	MX	MEXICO	ESTADO DE MEXICO	San Salvador Atenco	Ex-Lago De Texcoco, 4 Km S, 12 Km W Texcoco	19.4851	-99.0001	WGS84	1	G. Matamoros T.	Male	skin|skull
urn:catalog:UAMI:9767	PreservedSpecimen	Universidad Autónoma Metropolitana, Unidad Iztapalapa	UAMI	9767	Cryptotis soricinus (Merriam, 1895)	Cryptotis parvus group	Cryptotis soricinus	(Merriam, 1895)			Animalia	Chordata	Mammalia	Eulipotyphla	Soricidae	Cryptotis	soricinus		species	09/11/1986	1986	11	9	MX	MEXICO	ESTADO DE MEXICO	San Salvador Atenco	Ex-Lago De Texcoco, 4 Km S, 12 Km W Texcoco	19.4851	-99.0001	WGS84	1	G. Matamoros T.	Female	skin
urn:catalog:UAMI:9768	PreservedSpecimen	Universidad Autónoma Metropolitana, Unidad Iztapalapa	UAMI	9768	Cryptotis soricinus (Merriam, 1895)	Cryptotis parvus group	Cryptotis soricinus	(Merriam, 1895)			Animalia	Chordata	Mammalia	Eulipotyphla	Soricidae	Cryptotis	soricinus		species	09/11/1986	1986	11	9	MX	MEXICO	ESTADO DE MEXICO	San Salvador Atenco	Ex-Lago De Texcoco, 4 Km S, 12 Km W Texcoco	19.4851	-99.0001	WGS84	1	G. Matamoros T.	Female	skin|skull|skeleton
urn:catalog:UAMI:9769	PreservedSpecimen	Universidad Autónoma Metropolitana, Unidad Iztapalapa	UAMI	9769	Cryptotis soricinus (Merriam, 1895)	Cryptotis parvus group	Cryptotis soricinus	(Merriam, 1895)			Animalia	Chordata	Mammalia	Eulipotyphla	Soricidae	Cryptotis	soricinus		species	09/11/1986	1986	11	9	MX	MEXICO	ESTADO DE MEXICO	San Salvador Atenco	Ex-Lago De Texcoco, 4 Km S, 12 Km W Texcoco	19.4851	-99.0001	WGS84	1	G. Matamoros T.	Female	skin|skull|skeleton
urn:catalog:UAMI:9770	PreservedSpecimen	Universidad Autónoma Metropolitana, Unidad Iztapalapa	UAMI	9770	Cryptotis soricinus (Merriam, 1895)	Cryptotis parvus group	Cryptotis soricinus	(Merriam, 1895)			Animalia	Chordata	Mammalia	Eulipotyphla	Soricidae	Cryptotis	soricinus		species	01/09/1986	1986	9	1	MX	MEXICO	ESTADO DE MEXICO	San Salvador Atenco	Ex-Lago De Texcoco, 4 Km S, 12 Km W Texcoco	19.4851	-99.0001	WGS84	1	G. Matamoros T.	Female	skull|fluid
urn:catalog:UAMI:9771	PreservedSpecimen	Universidad Autónoma Metropolitana, Unidad Iztapalapa	UAMI	9771	Cryptotis soricinus (Merriam, 1895)	Cryptotis parvus group	Cryptotis soricinus	(Merriam, 1895)			Animalia	Chordata	Mammalia	Eulipotyphla	Soricidae	Cryptotis	soricinus		species	01/09/1986	1986	9	1	MX	MEXICO	ESTADO DE MEXICO	San Salvador Atenco	Ex-Lago De Texcoco, 4 Km S, 12 Km W Texcoco	19.4851	-99.0001	WGS84	1	G. Matamoros T.
urn:catalog:UAMI:9772	PreservedSpecimen	Universidad Autónoma Metropolitana, Unidad Iztapalapa	UAMI	9772	Cryptotis soricinus (Merriam, 1895)	Cryptotis parvus group	Cryptotis soricinus	(Merriam, 1895)			Animalia	Chordata	Mammalia	Eulipotyphla	Soricidae	Cryptotis	soricinus		species	01/09/1986	1986	9	1	MX	MEXICO	ESTADO DE MEXICO	San Salvador Atenco	Ex-Lago De Texcoco, 4 Km S, 12 Km W Texcoco	19.4851	-99.0001	WGS84	1	G. Matamoros T.
urn:catalog:UAMI:9773	PreservedSpecimen	Universidad Autónoma Metropolitana, Unidad Iztapalapa	UAMI	9773	Cryptotis soricinus (Merriam, 1895)	Cryptotis parvus group	Cryptotis soricinus	(Merriam, 1895)			Animalia	Chordata	Mammalia	Eulipotyphla	Soricidae	Cryptotis	soricinus		species	01/09/1986	1986	9	1	MX	MEXICO	ESTADO DE MEXICO	San Salvador Atenco	Ex-Lago De Texcoco, 4 Km S, 12 Km W Texcoco	19.4851	-99.0001	WGS84	1	G. Matamoros T.
urn:catalog:UAMI:9774	PreservedSpecimen	Universidad Autónoma Metropolitana, Unidad Iztapalapa	UAMI	9774	Cryptotis soricinus (Merriam, 1895)	Cryptotis parvus group	Cryptotis soricinus	(Merriam, 1895)			Animalia	Chordata	Mammalia	Eulipotyphla	Soricidae	Cryptotis	soricinus		species	01/09/1986	1986	9	1	MX	MEXICO	ESTADO DE MEXICO	San Salvador Atenco	Ex-Lago De Texcoco, 4 Km S, 12 Km W Texcoco	19.4851	-99.0001	WGS84	1	G. Matamoros T.
urn:catalog:UAMI:9775	PreservedSpecimen	Universidad Autónoma Metropolitana, Unidad Iztapalapa	UAMI	9775	Cryptotis soricinus (Merriam, 1895)	Cryptotis parvus group	Cryptotis soricinus	(Merriam, 1895)			Animalia	Chordata	Mammalia	Eulipotyphla	Soricidae	Cryptotis	soricinus		species	01/09/1986	1986	9	1	MX	MEXICO	ESTADO DE MEXICO	San Salvador Atenco	Ex-Lago De Texcoco, 4 Km S, 12 Km W Texcoco	19.4851	-99.0001	WGS84	1	G. Matamoros T.
urn:catalog:UAMI:9776	PreservedSpecimen	Universidad Autónoma Metropolitana, Unidad Iztapalapa	UAMI	9776	Cryptotis soricinus (Merriam, 1895)	Cryptotis parvus group	Cryptotis soricinus	(Merriam, 1895)			Animalia	Chordata	Mammalia	Eulipotyphla	Soricidae	Cryptotis	soricinus		species	26/10/1986	1986	10	26	MX	MEXICO	ESTADO DE MEXICO	San Salvador Atenco	Ex-Lago De Texcoco, 4 Km S, 12 Km W Texcoco	19.4851	-99.0001	WGS84	1	G. Matamoros T.
urn:catalog:UAMI:9777	PreservedSpecimen	Universidad Autónoma Metropolitana, Unidad Iztapalapa	UAMI	9777	Cryptotis soricinus (Merriam, 1895)	Cryptotis parvus group	Cryptotis soricinus	(Merriam, 1895)			Animalia	Chordata	Mammalia	Eulipotyphla	Soricidae	Cryptotis	soricinus		species	09/07/1986	1986	7	9	MX	MEXICO	ESTADO DE MEXICO	San Salvador Atenco	Ex-Lago De Texcoco, 4 Km S, 12 Km W Texcoco	19.4851	-99.0001	WGS84	1	G. Matamoros T.	Male	skin|skull
urn:catalog:UAMI:9778	PreservedSpecimen	Universidad Autónoma Metropolitana, Unidad Iztapalapa	UAMI	9778	Cryptotis soricinus (Merriam, 1895)	Cryptotis parvus group	Cryptotis soricinus	(Merriam, 1895)			Animalia	Chordata	Mammalia	Eulipotyphla	Soricidae	Cryptotis	soricinus		species	01/04/1986	1986	4	1	MX	MEXICO	ESTADO DE MEXICO	San Salvador Atenco	Ex-Lago De Texcoco, 4 Km S, 12 Km W Texcoco	19.4851	-99.0001	WGS84	1	G. Matamoros T.	Female	skin|skull
urn:catalog:UAMI:9779	PreservedSpecimen	Universidad Autónoma Metropolitana, Unidad Iztapalapa	UAMI	9779	Cryptotis soricinus (Merriam, 1895)	Cryptotis parvus group	Cryptotis soricinus	(Merriam, 1895)			Animalia	Chordata	Mammalia	Eulipotyphla	Soricidae	Cryptotis	soricinus		species	01/04/1986	1986	4	1	MX	MEXICO	ESTADO DE MEXICO	San Salvador Atenco	Ex-Lago De Texcoco, 4 Km S, 12 Km W Texcoco	19.4851	-99.0001	WGS84	1	G. Matamoros T.	Female	skin|skull
urn:catalog:UAMI:9780	PreservedSpecimen	Universidad Autónoma Metropolitana, Unidad Iztapalapa	UAMI	9780	Cryptotis soricinus (Merriam, 1895)	Cryptotis parvus group	Cryptotis soricinus	(Merriam, 1895)			Animalia	Chordata	Mammalia	Eulipotyphla	Soricidae	Cryptotis	soricinus		species	01/04/1986	1986	4	1	MX	MEXICO	ESTADO DE MEXICO	San Salvador Atenco	Ex-Lago De Texcoco, 4 Km S, 12 Km W Texcoco	19.4851	-99.0001	WGS84	1	G. Matamoros T.	Male	skin|skull
urn:catalog:UAMI:9781	PreservedSpecimen	Universidad Autónoma Metropolitana, Unidad Iztapalapa	UAMI	9781	Cryptotis soricinus (Merriam, 1895)	Cryptotis parvus group	Cryptotis soricinus	(Merriam, 1895)			Animalia	Chordata	Mammalia	Eulipotyphla	Soricidae	Cryptotis	soricinus		species	01/04/1986	1986	4	1	MX	MEXICO	ESTADO DE MEXICO	San Salvador Atenco	Ex-Lago De Texcoco, 4 Km S, 12 Km W Texcoco	19.4851	-99.0001	WGS84	1	G. Matamoros T.	Female	skin|skull
urn:catalog:UAMI:9782	PreservedSpecimen	Universidad Autónoma Metropolitana, Unidad Iztapalapa	UAMI	9782	Cryptotis soricinus (Merriam, 1895)	Cryptotis parvus group	Cryptotis soricinus	(Merriam, 1895)			Animalia	Chordata	Mammalia	Eulipotyphla	Soricidae	Cryptotis	soricinus		species	01/04/1986	1986	4	1	MX	MEXICO	ESTADO DE MEXICO	San Salvador Atenco	Ex-Lago De Texcoco, 4 Km S, 12 Km W Texcoco	19.4851	-99.0001	WGS84	1	G. Matamoros T.	Male	skin|skull
urn:catalog:UAMI:9783	PreservedSpecimen	Universidad Autónoma Metropolitana, Unidad Iztapalapa	UAMI	9783	Cryptotis soricinus (Merriam, 1895)	Cryptotis parvus group	Cryptotis soricinus	(Merriam, 1895)			Animalia	Chordata	Mammalia	Eulipotyphla	Soricidae	Cryptotis	soricinus		species	01/04/1986	1986	4	1	MX	MEXICO	ESTADO DE MEXICO	San Salvador Atenco	Ex-Lago De Texcoco, 4 Km S, 12 Km W Texcoco	19.4851	-99.0001	WGS84	1	G. Matamoros T.	Female	skin|skull
urn:catalog:UAMI:9784	PreservedSpecimen	Universidad Autónoma Metropolitana, Unidad Iztapalapa	UAMI	9784	Cryptotis soricinus (Merriam, 1895)	Cryptotis parvus group	Cryptotis soricinus	(Merriam, 1895)			Animalia	Chordata	Mammalia	Eulipotyphla	Soricidae	Cryptotis	soricinus		species	01/04/1986	1986	4	1	MX	MEXICO	ESTADO DE MEXICO	San Salvador Atenco	Ex-Lago De Texcoco, 4 Km S, 12 Km W Texcoco	19.4851	-99.0001	WGS84	1	G. Matamoros T.	Male	skin|skull
urn:catalog:UAMI:9785	PreservedSpecimen	Universidad Autónoma Metropolitana, Unidad Iztapalapa	UAMI	9785	Cryptotis soricinus (Merriam, 1895)	Cryptotis parvus group	Cryptotis soricinus	(Merriam, 1895)			Animalia	Chordata	Mammalia	Eulipotyphla	Soricidae	Cryptotis	soricinus		species	05/07/1986	1986	7	5	MX	MEXICO	ESTADO DE MEXICO	San Salvador Atenco	Ex-Lago De Texcoco, 4 Km S, 12 Km W Texcoco	19.4851	-99.0001	WGS84	1	G. Matamoros T.	Female	skin|skull
urn:catalog:UAMI:9786	PreservedSpecimen	Universidad Autónoma Metropolitana, Unidad Iztapalapa	UAMI	9786	Cryptotis soricinus (Merriam, 1895)	Cryptotis parvus group	Cryptotis soricinus	(Merriam, 1895)			Animalia	Chordata	Mammalia	Eulipotyphla	Soricidae	Cryptotis	soricinus		species	10/12/1985	1985	12	10	MX	MEXICO	ESTADO DE MEXICO	San Salvador Atenco	Ex-Lago De Texcoco, 4 Km S, 12 Km W Texcoco	19.4851	-99.0001	WGS84	1	G. Matamoros T.		skin|skull
urn:catalog:UAMI:9787	PreservedSpecimen	Universidad Autónoma Metropolitana, Unidad Iztapalapa	UAMI	9787	Cryptotis soricinus (Merriam, 1895)	Cryptotis parvus group	Cryptotis soricinus	(Merriam, 1895)			Animalia	Chordata	Mammalia	Eulipotyphla	Soricidae	Cryptotis	soricinus		species	01/04/1986	1986	4	1	MX	MEXICO	ESTADO DE MEXICO	San Salvador Atenco	Ex-Lago De Texcoco, 4 Km S, 12 Km W Texcoco	19.4851	-99.0001	WGS84	1	G. Matamoros T.		skull|fluid
urn:catalog:UAMI:9788	PreservedSpecimen	Universidad Autónoma Metropolitana, Unidad Iztapalapa	UAMI	9788	Cryptotis soricinus (Merriam, 1895)	Cryptotis parvus group	Cryptotis soricinus	(Merriam, 1895)			Animalia	Chordata	Mammalia	Eulipotyphla	Soricidae	Cryptotis	soricinus		species	01/04/1986	1986	4	1	MX	MEXICO	ESTADO DE MEXICO	San Salvador Atenco	Ex-Lago De Texcoco, 4 Km S, 12 Km W Texcoco	19.4851	-99.0001	WGS84	1	G. Matamoros T.		skull|fluid
urn:catalog:UAMI:9789	PreservedSpecimen	Universidad Autónoma Metropolitana, Unidad Iztapalapa	UAMI	9789	Cryptotis soricinus (Merriam, 1895)	Cryptotis parvus group	Cryptotis soricinus	(Merriam, 1895)			Animalia	Chordata	Mammalia	Eulipotyphla	Soricidae	Cryptotis	soricinus		species	01/04/1986	1986	4	1	MX	MEXICO	ESTADO DE MEXICO	San Salvador Atenco	Ex-Lago De Texcoco, 4 Km S, 12 Km W Texcoco	19.4851	-99.0001	WGS84	1	G. Matamoros T.		skull|fluid
urn:catalog:UAMI:9790	PreservedSpecimen	Universidad Autónoma Metropolitana, Unidad Iztapalapa	UAMI	9790	Cryptotis soricinus (Merriam, 1895)	Cryptotis parvus group	Cryptotis soricinus	(Merriam, 1895)			Animalia	Chordata	Mammalia	Eulipotyphla	Soricidae	Cryptotis	soricinus		species	01/04/1986	1986	4	1	MX	MEXICO	ESTADO DE MEXICO	San Salvador Atenco	Ex-Lago De Texcoco, 4 Km S, 12 Km W Texcoco	19.4851	-99.0001	WGS84	1	G. Matamoros T.		skull|fluid
urn:catalog:MEPN:9790	PreservedSpecimen	Instituto de Ciencias Biológicas de la Escuela Politécnica Nacional	MEPN	9790	Cryptotis niausa Moreno-Cárdenas & Albuja, 2014	Cryptotis thomasi group	Cryptotis niausa	Moreno-Cárdenas and Albuja, 2014			Animalia	Chordata	Mammalia	Eulipotyphla	Soricidae	Cryptotis	niausa		species					EC	ECUADOR	CARCHI		Páramos del Ángel, 3600 msnm				1
urn:catalog:UAMI:9791	PreservedSpecimen	Universidad Autónoma Metropolitana, Unidad Iztapalapa	UAMI	9791	Cryptotis soricinus (Merriam, 1895)	Cryptotis parvus group	Cryptotis soricinus	(Merriam, 1895)			Animalia	Chordata	Mammalia	Eulipotyphla	Soricidae	Cryptotis	soricinus		species	01/04/1986	1986	4	1	MX	MEXICO	ESTADO DE MEXICO	San Salvador Atenco	Ex-Lago De Texcoco, 4 Km S, 12 Km W Texcoco	19.4851	-99.0001	WGS84	1	G. Matamoros T.		fluid
urn:catalog:MEPN:9791	PreservedSpecimen	Instituto de Ciencias Biológicas de la Escuela Politécnica Nacional	MEPN	9791	Cryptotis niausa Moreno-Cárdenas & Albuja, 2014	Cryptotis thomasi group	Cryptotis niausa	Moreno-Cárdenas and Albuja, 2014			Animalia	Chordata	Mammalia	Eulipotyphla	Soricidae	Cryptotis	niausa		species					EC	ECUADOR	CARCHI		Lagunas de “El Voladero”, 3700 msnm				1
urn:catalog:UAMI:9792	PreservedSpecimen	Universidad Autónoma Metropolitana, Unidad Iztapalapa	UAMI	9792	Cryptotis soricinus (Merriam, 1895)	Cryptotis parvus group	Cryptotis soricinus	(Merriam, 1895)			Animalia	Chordata	Mammalia	Eulipotyphla	Soricidae	Cryptotis	soricinus		species	01/04/1986	1986	4	1	MX	MEXICO	ESTADO DE MEXICO	San Salvador Atenco	Ex-Lago De Texcoco, 4 Km S, 12 Km W Texcoco	19.4851	-99.0001	WGS84	1	G. Matamoros T.		fluid
urn:catalog:UAMI:9793	PreservedSpecimen	Universidad Autónoma Metropolitana, Unidad Iztapalapa	UAMI	9793	Cryptotis soricinus (Merriam, 1895)	Cryptotis parvus group	Cryptotis soricinus	(Merriam, 1895)			Animalia	Chordata	Mammalia	Eulipotyphla	Soricidae	Cryptotis	soricinus		species	01/04/1986	1986	4	1	MX	MEXICO	ESTADO DE MEXICO	San Salvador Atenco	Ex-Lago De Texcoco, 4 Km S, 12 Km W Texcoco	19.4851	-99.0001	WGS84	1	G. Matamoros T.		fluid
urn:catalog:MZFC-M:9814	PreservedSpecimen	Facultad de Ciencias, Universidad Nacional Autónoma de México	MZFC-M	9814	Cryptotis mexicanus (Coues, 1877)	Cryptotis mexicanus group	Cryptotis mexicanus	(Coues, 1877)	Cryptotis obscurus		Animalia	Chordata	Mammalia	Eulipotyphla	Soricidae	Cryptotis	mexicanus		species	17/10/1989	1989	10	17	MX	MEXICO	HIDALGO		5 Km De Tlalchinol				1
urn:catalog:QCAZ:9831	PreservedSpecimen	Museo de Zoología de la Pontificia Universidad Católica del Ecuador	QCAZ	9831	Cryptotis niausa Moreno-Cárdenas & Albuja, 2014	Cryptotis thomasi group	Cryptotis niausa	Moreno-Cárdenas and Albuja, 2014			Animalia	Chordata	Mammalia	Eulipotyphla	Soricidae	Cryptotis	niausa		species	24/09/2007	2007	9	24	EC	ECUADOR	CARCHI	Espejo	Reserva Ecológica El Ángel, Lagunas del Voladero	0.6891	-77.8754	WGS84	1
urn:catalog:MEPN:9832	PreservedSpecimen	Instituto de Ciencias Biológicas de la Escuela Politécnica Nacional	MEPN	9832	Cryptotis niausa Moreno-Cárdenas & Albuja, 2014	Cryptotis thomasi group	Cryptotis niausa	Moreno-Cárdenas and Albuja, 2014			Animalia	Chordata	Mammalia	Eulipotyphla	Soricidae	Cryptotis	niausa		species					EC	ECUADOR	NAPO		Papallacta “La Virgen”, 3700 msnm				1
urn:catalog:MEPN:9833	PreservedSpecimen	Instituto de Ciencias Biológicas de la Escuela Politécnica Nacional	MEPN	9833	Cryptotis niausa Moreno-Cárdenas & Albuja, 2014	Cryptotis thomasi group	Cryptotis niausa	Moreno-Cárdenas and Albuja, 2014			Animalia	Chordata	Mammalia	Eulipotyphla	Soricidae	Cryptotis	niausa		species					EC	ECUADOR	NAPO		Papallacta “La Virgen”, 3700 msnm				1
urn:catalog:QCAZ:9837	PreservedSpecimen	Museo de Zoología de la Pontificia Universidad Católica del Ecuador	QCAZ	9837	Cryptotis niausa Moreno-Cárdenas & Albuja, 2014	Cryptotis thomasi group	Cryptotis niausa	Moreno-Cárdenas and Albuja, 2014			Animalia	Chordata	Mammalia	Eulipotyphla	Soricidae	Cryptotis	niausa		species	26/09/2007	2007	9	26	EC	ECUADOR	CARCHI	Espejo	Reserva Ecológica El Ángel, Lagunas del Voladero	0.6891	-77.8754	WGS84	1
urn:catalog:LACM:9859	PreservedSpecimen	Natural History Museum, Los Angeles County	LACM	9859	Cryptotis nigrescens (Allen, 1895)	Cryptotis nigrescens group	Cryptotis nigrescens	(J. A. Allen, 1895)			Animalia	Chordata	Mammalia	Eulipotyphla	Soricidae	Cryptotis	nigrescens		species		1948			CR	COSTA RICA							1		Female	skin|skull
urn:catalog:LACM:9860	PreservedSpecimen	Natural History Museum, Los Angeles County	LACM	9860	Cryptotis nigrescens (Allen, 1895)	Cryptotis nigrescens group	Cryptotis nigrescens	(J. A. Allen, 1895)			Animalia	Chordata	Mammalia	Eulipotyphla	Soricidae	Cryptotis	nigrescens		species		1948			CR	COSTA RICA							1	SCB	Male	skin|skull|skeleton
urn:catalog:IAvH:9892	PreservedSpecimen	Instituto de Investigación de Recursos Biológicos Alexander von Humboldt	IAvH	9892	Cryptotis						Animalia	Chordata	Mammalia	Eulipotyphla	Soricidae	Cryptotis			genus	16/10/2018	2018	10	16	CO	COLOMBIA	BOYACÁ		Laguna la Colorada, páramo del Valle, Arcabuco	5.7519	-73.3784	WGS84	1	Diana-Katherine Pérez-Gómez;Andrés-Julián Lozano-Flórez;Angelica Diaz-Pulido;Nohora Perez-Castillo		skin|skull
urn:catalog:IAvH:9906	PreservedSpecimen	Instituto de Investigación de Recursos Biológicos Alexander von Humboldt	IAvH	9906	Cryptotis thomasi (Merriam, 1897)	Cryptotis thomasi group	Cryptotis thomasi	(Merriam, 1897)			Animalia	Chordata	Mammalia	Eulipotyphla	Soricidae	Cryptotis	thomasi		species	06/12/2018	2018	12	6	CO	COLOMBIA	BOYACÁ		Vereda el Toval, Páramo EL Consuelo, Hoya de los Colorados	6.0792	-72.9194	WGS84	1	Andrés-Julián Lozano-Flórez;Diana-Katherine Pérez-Gómez;Angelica Diaz-Pulido;Nohora Perez-Castillo;María-Isabel Castro	Female	skin|skull
urn:catalog:IAvH:9909	PreservedSpecimen	Instituto de Investigación de Recursos Biológicos Alexander von Humboldt	IAvH	9909	Cryptotis thomasi (Merriam, 1897)	Cryptotis thomasi group	Cryptotis thomasi	(Merriam, 1897)			Animalia	Chordata	Mammalia	Eulipotyphla	Soricidae	Cryptotis	thomasi		species	06/12/2018	2018	12	6	CO	COLOMBIA	BOYACÁ		Vereda Toba, Páramo el Consuelo, Camino de los comuneros hacia Encino o camino de siete cueros	5.9516	-72.9863	WGS84	1	Nohora Perez-Castillo;Diana-Katherine Pérez-Gómez;Angelica Diaz-Pulido;Andrés-Julián Lozano-Flórez		skin|skull|skeleton
urn:catalog:MZFC-M:9928	PreservedSpecimen	Facultad de Ciencias, Universidad Nacional Autónoma de México	MZFC-M	9928	Cryptotis mexicanus (Coues, 1877)	Cryptotis mexicanus group	Cryptotis mexicanus	(Coues, 1877)			Animalia	Chordata	Mammalia	Eulipotyphla	Soricidae	Cryptotis	mexicanus		species	09/12/1993	1993	12	9	MX	MEXICO			Zoquiapan, Boca De Los Ríos				1
urn:catalog:MEPN:9993	PreservedSpecimen	Instituto de Ciencias Biológicas de la Escuela Politécnica Nacional	MEPN	9993	Cryptotis montivagus (Anthony, 1921)	Cryptotis thomasi group	Cryptotis montivagus	(Anthony, 1921)			Animalia	Chordata	Mammalia	Eulipotyphla	Soricidae	Cryptotis	montivagus		species					EC	ECUADOR	AZUAY		Lag. Yantahuaico, área de influencia del P.N. “El Cajas”				1
urn:catalog:IAvH:10023	PreservedSpecimen	Instituto de Investigación de Recursos Biológicos Alexander von Humboldt	IAvH	10023	Cryptotis						Animalia	Chordata	Mammalia	Eulipotyphla	Soricidae	Cryptotis			genus	01/09/2015	2015	9	1	CO	COLOMBIA	ARAUCA		Vereda San Salvador del Puerto, finca la Guaira, caño la Raya	6.2378	-71.5812	WGS84	1	R. C. Fernández-Rodríguez;M. C. Calderón-Capote		bone fragments
urn:catalog:QCAZ:10025	PreservedSpecimen	Museo de Zoología de la Pontificia Universidad Católica del Ecuador	QCAZ	10025	Cryptotis equatoris (Thomas, 1912)	Cryptotis thomasi group	Cryptotis equatoris	(Thomas, 1912)			Animalia	Chordata	Mammalia	Eulipotyphla	Soricidae	Cryptotis	equatoris		species	17/02/2008	2008	2	17	EC	ECUADOR	PICHINCHA	Quito	Reserva Verdecocha				1
urn:catalog:MEPN:10048	PreservedSpecimen	Instituto de Ciencias Biológicas de la Escuela Politécnica Nacional	MEPN	10048	Cryptotis osgoodi (Stone, 1914)	Cryptotis thomasi group	Cryptotis osgoodi	(Stone, 1914)			Animalia	Chordata	Mammalia	Eulipotyphla	Soricidae	Cryptotis	osgoodi		species					EC	ECUADOR	TUNGURAHUA		Río Verde, área de influencia del Parque Nacional Llanganates, 1700 m				1
urn:catalog:MZFC-M:10063	PreservedSpecimen	Facultad de Ciencias, Universidad Nacional Autónoma de México	MZFC-M	10063	Cryptotis mexicanus (Coues, 1877)	Cryptotis mexicanus group	Cryptotis mexicanus	(Coues, 1877)			Animalia	Chordata	Mammalia	Eulipotyphla	Soricidae	Cryptotis	mexicanus		species	16/11/1994	1994	11	16	MX	MEXICO	HIDALGO	Tenango de Doria	El Potrero	20.3147	-98.2292	WGS84	1
urn:catalog:MZFC-M:10087	PreservedSpecimen	Facultad de Ciencias, Universidad Nacional Autónoma de México	MZFC-M	10087	Cryptotis mexicanus (Coues, 1877)	Cryptotis mexicanus group	Cryptotis mexicanus	(Coues, 1877)			Animalia	Chordata	Mammalia	Eulipotyphla	Soricidae	Cryptotis	mexicanus		species		2004	3		MX	MEXICO	HIDALGO	Tenango de Doria	El Potrero	20.3147	-98.2292	WGS84	1
urn:catalog:UAMI:10152	PreservedSpecimen	Universidad Autónoma Metropolitana, Unidad Iztapalapa	UAMI	10152	Cryptotis magnus (Merriam, 1895)	Cryptotis mexicanus group	Cryptotis magnus	(Merriam, 1895)			Animalia	Chordata	Mammalia	Eulipotyphla	Soricidae	Cryptotis	magnus		species	17/05/1988	1988	5	17	MX	MEXICO	OAXACA	SANTIAGO COMALTEPEC	La Esperanza	17.6275	-96.3678	WGS84	1	J. Patiño R.	Female	skin|skull|skeleton
urn:catalog:CUMV:10178	PreservedSpecimen	Cornell University Museum of Vertebrates	CUMV	10178	Cryptotis alticola (Merriam, 1895)	Cryptotis goldmani group	Cryptotis alticola	(Merriam, 1895)			Animalia	Chordata	Mammalia	Eulipotyphla	Soricidae	Cryptotis	alticola		species	15/08/1954	1954	8	15	MX	MEXICO	PUEBLA		Zoquitlan, 4mi W, 8400'	18.3366	-97.0835	WGS84	1	Fred C. Sibley	Male	skin|skull
urn:catalog:MEPN:10240	PreservedSpecimen	Instituto de Ciencias Biológicas de la Escuela Politécnica Nacional	MEPN	10240	Cryptotis equatoris (Thomas, 1912)	Cryptotis thomasi group	Cryptotis equatoris	(Thomas, 1912)			Animalia	Chordata	Mammalia	Eulipotyphla	Soricidae	Cryptotis	equatoris		species					EC	ECUADOR	CARCHI		Comunidad de Morán, 2749 m	0.7686	-78.0538	WGS84	1
urn:catalog:QCAZ:10293	PreservedSpecimen	Museo de Zoología de la Pontificia Universidad Católica del Ecuador	QCAZ	10293	Cryptotis mexicanus (Coues, 1877)	Cryptotis mexicanus group	Cryptotis mexicanus	(Coues, 1877)			Animalia	Chordata	Mammalia	Eulipotyphla	Soricidae	Cryptotis	mexicanus		species	29/01/2005	2005	1	29	MX	MEXICO	VERACRUZ	ACULTZINGO	Municipio Acultzingo, 0,625 N de Puerto del Aire	18.6986	-97.3356	WGS84	1
urn:catalog:QCAZ:10294	PreservedSpecimen	Museo de Zoología de la Pontificia Universidad Católica del Ecuador	QCAZ	10294	Cryptotis mexicanus (Coues, 1877)	Cryptotis mexicanus group	Cryptotis mexicanus	(Coues, 1877)			Animalia	Chordata	Mammalia	Eulipotyphla	Soricidae	Cryptotis	mexicanus		species	27/02/1981	1981	2	27	MX	MEXICO	OAXACA		Cerro Zempoaltepetl. 4,5 km N de Sta. María Yacochi. Municipio Tlahuitontepeo	17.134	-96.013	WGS84	1
urn:catalog:IAvH:10314	PreservedSpecimen	Instituto de Investigación de Recursos Biológicos Alexander von Humboldt	IAvH	10314	Cryptotis thomasi (Merriam, 1897)	Cryptotis thomasi group	Cryptotis thomasi	(Merriam, 1897)			Animalia	Chordata	Mammalia	Eulipotyphla	Soricidae	Cryptotis	thomasi		species	08/12/2018	2018	12	8	CO	COLOMBIA	BOYACÁ		Vereda Toba, Páramo el Consuelo, Camino de los comuneros hacia Encino o camino de siete cueros	5.6933	-72.8088	WGS84	1	Sandra Galeano;Andrés-Julián Lozano-Flórez
urn:catalog:IAvH:10319	PreservedSpecimen	Instituto de Investigación de Recursos Biológicos Alexander von Humboldt	IAvH	10319	Cryptotis colombianus Woodman & Timm, 1993	Cryptotis nigrescens group	Cryptotis colombianus	Woodman and Timm, 1993			Animalia	Chordata	Mammalia	Eulipotyphla	Soricidae	Cryptotis	colombianus		species	11/03/2019	2019	3	11	CO	COLOMBIA	ANTIOQUIA		Vereda Nazareth, Sector La Siberia	6.0871	-75.513	WGS84	1	Sebastián Cifuentes-Acevedo	Female	skin|skull
urn:catalog:QCAZ:10348	PreservedSpecimen	Museo de Zoología de la Pontificia Universidad Católica del Ecuador	QCAZ	10348	Cryptotis						Animalia	Chordata	Mammalia	Eulipotyphla	Soricidae	Cryptotis			genus	22/07/2008	2008	7	22	EC	ECUADOR	PICHINCHA	Quito	Reserva Yanacocha	-0.1098	-78.5888	WGS84	1
urn:catalog:QCAZ:10349	PreservedSpecimen	Museo de Zoología de la Pontificia Universidad Católica del Ecuador	QCAZ	10349	Cryptotis						Animalia	Chordata	Mammalia	Eulipotyphla	Soricidae	Cryptotis			genus	23/07/2008	2008	7	23	EC	ECUADOR	PICHINCHA	Quito	Reserva Yanacocha	-0.1098	-78.5888	WGS84	1
urn:catalog:IAvH:10364	PreservedSpecimen	Instituto de Investigación de Recursos Biológicos Alexander von Humboldt	IAvH	10364	Cryptotis thomasi (Merriam, 1897)	Cryptotis thomasi group	Cryptotis thomasi	(Merriam, 1897)			Animalia	Chordata	Mammalia	Eulipotyphla	Soricidae	Cryptotis	thomasi		species		2004	5		CO	COLOMBIA	NORTE DE SANTANDER		vereda Belchite, PNN Tamá, Finca el Rey	7.3	-72.4333	WGS84	1	F. Martínez	Female	skin|skull
urn:catalog:IAvH:10365	PreservedSpecimen	Instituto de Investigación de Recursos Biológicos Alexander von Humboldt	IAvH	10365	Cryptotis thomasi (Merriam, 1897)	Cryptotis thomasi group	Cryptotis thomasi	(Merriam, 1897)			Animalia	Chordata	Mammalia	Eulipotyphla	Soricidae	Cryptotis	thomasi		species	02/02/2004	2004	2	2	CO	COLOMBIA	CALDAS		Vereda El Paraiso, finca El Paraiso				1	L.F. Franco;Niny J. Muñoz
urn:catalog:MZFC-M:10370	PreservedSpecimen	Facultad de Ciencias, Universidad Nacional Autónoma de México	MZFC-M	10370	Cryptotis mexicanus (Coues, 1877)	Cryptotis mexicanus group	Cryptotis mexicanus	(Coues, 1877)			Animalia	Chordata	Mammalia	Eulipotyphla	Soricidae	Cryptotis	mexicanus		species	25/05/1994	1994	5	25	MX	MEXICO			San Martín Caballero 1500-1650 M				1
urn:catalog:MZFC-M:10503	PreservedSpecimen	Facultad de Ciencias, Universidad Nacional Autónoma de México	MZFC-M	10503	Cryptotis mexicanus (Coues, 1877)	Cryptotis mexicanus group	Cryptotis mexicanus	(Coues, 1877)			Animalia	Chordata	Mammalia	Eulipotyphla	Soricidae	Cryptotis	mexicanus		species	16/06/2009	2009	6	16	MX	MEXICO	PUEBLA		Coyomeapan, Sierra Negra	18.2794	-96.9966	WGS84	1
urn:catalog:MEPN:10613	PreservedSpecimen	Instituto de Ciencias Biológicas de la Escuela Politécnica Nacional	MEPN	10613	Cryptotis niausa Moreno-Cárdenas & Albuja, 2014	Cryptotis thomasi group	Cryptotis niausa	Moreno-Cárdenas and Albuja, 2014			Animalia	Chordata	Mammalia	Eulipotyphla	Soricidae	Cryptotis	niausa		species					EC	ECUADOR	NAPO		Papallacta “La Virgen”, 3700 msnm				1
urn:catalog:MEPN:10615	PreservedSpecimen	Instituto de Ciencias Biológicas de la Escuela Politécnica Nacional	MEPN	10615	Cryptotis niausa Moreno-Cárdenas & Albuja, 2014	Cryptotis thomasi group	Cryptotis niausa	Moreno-Cárdenas and Albuja, 2014			Animalia	Chordata	Mammalia	Eulipotyphla	Soricidae	Cryptotis	niausa		species					EC	ECUADOR	NAPO		Papallacta “La Virgen”, 3700 msnm				1
urn:catalog:MEPN:10620	PreservedSpecimen	Instituto de Ciencias Biológicas de la Escuela Politécnica Nacional	MEPN	10620	Cryptotis osgoodi (Stone, 1914)	Cryptotis thomasi group	Cryptotis osgoodi	(Stone, 1914)			Animalia	Chordata	Mammalia	Eulipotyphla	Soricidae	Cryptotis	osgoodi		species					EC	ECUADOR	PICHINCHA		Alrededores de Quito, 2816 m				1
urn:catalog:UAMI:10699	PreservedSpecimen	Universidad Autónoma Metropolitana, Unidad Iztapalapa	UAMI	10699	Cryptotis pueblensis Jackson, 1933	Cryptotis parvus group	Cryptotis pueblensis	Jackson, 1933			Animalia	Chordata	Mammalia	Eulipotyphla	Soricidae	Cryptotis	pueblensis		species	07/04/1989	1989	4	7	MX	MEXICO	PUEBLA	Hueytamalco	Rancho Las Margaritas				1	S. Gaona R.	Female	skin|skull
urn:catalog:UCLA:10730	PreservedSpecimen	University of California, Los Angeles	UCLA	10730	Cryptotis merriami Choate, 1970	Cryptotis nigrescens group	Cryptotis merriami	Choate, 1970			Animalia	Chordata	Mammalia	Eulipotyphla	Soricidae	Cryptotis	merriami		species	25/11/1925	1925	11	25	SV	EL SALVADOR	MORAZAN		Mt. Cacaquatique	13.8	-88.2333	WGS84	1	STIRTON, R. A.	Female	skin|skull|skeleton
urn:catalog:UCLA:10750	PreservedSpecimen	University of California, Los Angeles	UCLA	10750	Cryptotis merriami Choate, 1970	Cryptotis nigrescens group	Cryptotis merriami	Choate, 1970			Animalia	Chordata	Mammalia	Eulipotyphla	Soricidae	Cryptotis	merriami		species	29/11/1925	1925	11	29	SV	EL SALVADOR	MORAZAN		Mt. Cacaquatique	13.8	-88.2333	WGS84	1	STIRTON, R. A.	Male	skin|skull|skeleton
urn:catalog:UCLA:10751	PreservedSpecimen	University of California, Los Angeles	UCLA	10751	Cryptotis merriami Choate, 1970	Cryptotis nigrescens group	Cryptotis merriami	Choate, 1970			Animalia	Chordata	Mammalia	Eulipotyphla	Soricidae	Cryptotis	merriami		species	29/11/1925	1925	11	29	SV	EL SALVADOR	MORAZAN		Mt. Cacaquatique	13.8	-88.2333	WGS84	1	STIRTON, R. A.	Female	skin|skull|skeleton
urn:catalog:UCLA:10752	PreservedSpecimen	University of California, Los Angeles	UCLA	10752	Cryptotis merriami Choate, 1970	Cryptotis nigrescens group	Cryptotis merriami	Choate, 1970			Animalia	Chordata	Mammalia	Eulipotyphla	Soricidae	Cryptotis	merriami		species	29/11/1925	1925	11	29	SV	EL SALVADOR	MORAZAN		Mt. Cacaquatique	13.8	-88.2333	WGS84	1	STIRTON, R. A.	Male	skin|skull|skeleton
urn:catalog:UCLA:10753	PreservedSpecimen	University of California, Los Angeles	UCLA	10753	Cryptotis merriami Choate, 1970	Cryptotis nigrescens group	Cryptotis merriami	Choate, 1970			Animalia	Chordata	Mammalia	Eulipotyphla	Soricidae	Cryptotis	merriami		species	29/11/1925	1925	11	29	SV	EL SALVADOR	MORAZAN		Mt. Cacaquatique	13.8	-88.2333	WGS84	1	STIRTON, R. A.	Male	skin|skull|skeleton
urn:catalog:UCLA:10767	PreservedSpecimen	University of California, Los Angeles	UCLA	10767	Cryptotis merriami Choate, 1970	Cryptotis nigrescens group	Cryptotis merriami	Choate, 1970			Animalia	Chordata	Mammalia	Eulipotyphla	Soricidae	Cryptotis	merriami		species	30/11/1925	1925	11	30	SV	EL SALVADOR	MORAZAN		Mt. Cacaquatique	13.8	-88.2333	WGS84	1	STIRTON, R. A.	Female	skin|skull|skeleton
urn:catalog:UCLA:10832	PreservedSpecimen	University of California, Los Angeles	UCLA	10832	Cryptotis merriami Choate, 1970	Cryptotis nigrescens group	Cryptotis merriami	Choate, 1970			Animalia	Chordata	Mammalia	Eulipotyphla	Soricidae	Cryptotis	merriami		species	08/12/1925	1925	12	8	SV	EL SALVADOR	MORAZAN		Mt. Cacaquatique	13.8	-88.2333	WGS84	1	STIRTON, R. A.	Male	skin|skull|skeleton
urn:catalog:UCLA:10861	PreservedSpecimen	University of California, Los Angeles	UCLA	10861	Cryptotis merriami Choate, 1970	Cryptotis nigrescens group	Cryptotis merriami	Choate, 1970			Animalia	Chordata	Mammalia	Eulipotyphla	Soricidae	Cryptotis	merriami		species	13/12/1925	1925	12	13	SV	EL SALVADOR	MORAZAN		Mt. Cacaquatique	13.8	-88.2333	WGS84	1	STIRTON, R. A.	Male	skin|skull
urn:catalog:UCLA:10883	PreservedSpecimen	University of California, Los Angeles	UCLA	10883	Cryptotis merriami Choate, 1970	Cryptotis nigrescens group	Cryptotis merriami	Choate, 1970			Animalia	Chordata	Mammalia	Eulipotyphla	Soricidae	Cryptotis	merriami		species	17/12/1925	1925	12	17	SV	EL SALVADOR	MORAZAN		Mt. Cacaquatique	13.8	-88.2333	WGS84	1	STIRTON, R. A.	Male	skin|skull
urn:catalog:UCLA:10884	PreservedSpecimen	University of California, Los Angeles	UCLA	10884	Cryptotis merriami Choate, 1970	Cryptotis nigrescens group	Cryptotis merriami	Choate, 1970			Animalia	Chordata	Mammalia	Eulipotyphla	Soricidae	Cryptotis	merriami		species	17/12/1925	1925	12	17	SV	EL SALVADOR	MORAZAN		Mt. Cacaquatique	13.8	-88.2333	WGS84	1	STIRTON, R. A.	Female	skin|skull|skeleton
urn:catalog:QCAZ:10956	PreservedSpecimen	Museo de Zoología de la Pontificia Universidad Católica del Ecuador	QCAZ	10956	Cryptotis						Animalia	Chordata	Mammalia	Eulipotyphla	Soricidae	Cryptotis			genus	03/06/2007	2007	6	3	EC	ECUADOR	ZAMORA CHINCHIPE	Palanda	Reserva Tapichalaca, Sendero camino a la Reserva	-4.4913	-79.1264	WGS84	1
urn:catalog:FHSM:10985	PreservedSpecimen	Sternberg Museum of Natural History, Fort Hays State University	FHSM	10985	Cryptotis tropicalis (Merriam, 1895)	Cryptotis parvus group	Cryptotis tropicalis	(Merriam, 1895)			Animalia	Chordata	Mammalia	Eulipotyphla	Soricidae	Cryptotis	tropicalis		species	02/01/1973	1973	1	2	MX	MEXICO	CHIAPAS		7 1/2 MI NW BERRIOZABAL	15.2872	-92.3047	WGS84	1
urn:catalog:ICN:10995	PreservedSpecimen	Instituto de Ciencias Naturales, Universidad Nacional de Colombia	ICN	10995	Cryptotis thomasi (Merriam, 1897)	Cryptotis thomasi group	Cryptotis thomasi	(Merriam, 1897)	Cryptotis thomasi (Merriam, 1897)		Animalia	Chordata	Mammalia	Eulipotyphla	Soricidae	Cryptotis	thomasi		species	15/04/1989	1989	4	15	CO	COLOMBIA	CUNDINAMARCA	JUNÍN	Reserva Biológica Carpanta.	4.564	-73.6832	WGS84	1	López A., H. F.; ICN-Mastozoologia	Female	skin|skull
urn:catalog:ICN:10996	PreservedSpecimen	Instituto de Ciencias Naturales, Universidad Nacional de Colombia	ICN	10996	Cryptotis thomasi (Merriam, 1897)	Cryptotis thomasi group	Cryptotis thomasi	(Merriam, 1897)	Cryptotis thomasi (Merriam, 1897)		Animalia	Chordata	Mammalia	Eulipotyphla	Soricidae	Cryptotis	thomasi		species	15/04/1989	1989	4	15	CO	COLOMBIA	CUNDINAMARCA	JUNÍN	Reserva Biológica Carpanta.	4.564	-73.6832	WGS84	1	López A., H. F.; ICN-Mastozoologia	Female	skin|skull
urn:catalog:ICN:10997	PreservedSpecimen	Instituto de Ciencias Naturales, Universidad Nacional de Colombia	ICN	10997	Cryptotis thomasi (Merriam, 1897)	Cryptotis thomasi group	Cryptotis thomasi	(Merriam, 1897)	Cryptotis thomasi (Merriam, 1897)		Animalia	Chordata	Mammalia	Eulipotyphla	Soricidae	Cryptotis	thomasi		species	15/04/1989	1989	4	15	CO	COLOMBIA	CUNDINAMARCA	JUNÍN	Reserva Biológica Carpanta.	4.564	-73.6832	WGS84	1	López A., H. F.; ICN-Mastozoologia	Male	skin|skull
urn:catalog:ICN:10998	PreservedSpecimen	Instituto de Ciencias Naturales, Universidad Nacional de Colombia	ICN	10998	Cryptotis thomasi (Merriam, 1897)	Cryptotis thomasi group	Cryptotis thomasi	(Merriam, 1897)	Cryptotis thomasi (Merriam, 1897)		Animalia	Chordata	Mammalia	Eulipotyphla	Soricidae	Cryptotis	thomasi		species	16/03/1989	1989	3	16	CO	COLOMBIA	CUNDINAMARCA	JUNÍN	Reserva Biológica Carpanta.	4.5592	-73.6833	WGS84	1	López A., H. F.; ICN-Mastozoologia	Female	skin|skull
urn:catalog:ICN:10999	PreservedSpecimen	Instituto de Ciencias Naturales, Universidad Nacional de Colombia	ICN	10999	Cryptotis thomasi (Merriam, 1897)	Cryptotis thomasi group	Cryptotis thomasi	(Merriam, 1897)	Cryptotis thomasi (Merriam, 1897)		Animalia	Chordata	Mammalia	Eulipotyphla	Soricidae	Cryptotis	thomasi		species	16/03/1989	1989	3	16	CO	COLOMBIA	CUNDINAMARCA	JUNÍN	Reserva Biológica Carpanta.	4.5821	-73.6724	WGS84	1	López A., H. F.; ICN-Mastozoologia	Female	skin|skull
urn:catalog:ICN:11000	PreservedSpecimen	Instituto de Ciencias Naturales, Universidad Nacional de Colombia	ICN	11000	Cryptotis thomasi (Merriam, 1897)	Cryptotis thomasi group	Cryptotis thomasi	(Merriam, 1897)	Cryptotis thomasi (Merriam, 1897)		Animalia	Chordata	Mammalia	Eulipotyphla	Soricidae	Cryptotis	thomasi		species	16/04/1989	1989	4	16	CO	COLOMBIA	CUNDINAMARCA	JUNÍN	Reserva Biológica Carpanta.	4.5592	-73.6833	WGS84	1	López A., H. F.; ICN-Mastozoologia	Female	skin|skull
urn:catalog:ICN:11001	PreservedSpecimen	Instituto de Ciencias Naturales, Universidad Nacional de Colombia	ICN	11001	Cryptotis thomasi (Merriam, 1897)	Cryptotis thomasi group	Cryptotis thomasi	(Merriam, 1897)	Cryptotis thomasi (Merriam, 1897)		Animalia	Chordata	Mammalia	Eulipotyphla	Soricidae	Cryptotis	thomasi		species	08/05/1989	1989	5	8	CO	COLOMBIA	CUNDINAMARCA	JUNÍN	Reserva Biológica Carpanta.	4.5592	-73.6833	WGS84	1	López A., H. F.; ICN-Mastozoologia	Female	skin|skull
urn:catalog:ICN:11002	PreservedSpecimen	Instituto de Ciencias Naturales, Universidad Nacional de Colombia	ICN	11002	Cryptotis thomasi (Merriam, 1897)	Cryptotis thomasi group	Cryptotis thomasi	(Merriam, 1897)	Cryptotis thomasi (Merriam, 1897)		Animalia	Chordata	Mammalia	Eulipotyphla	Soricidae	Cryptotis	thomasi		species	14/05/1989	1989	5	14	CO	COLOMBIA	CUNDINAMARCA	JUNÍN	Reserva Biológica Carpanta.	4.5821	-73.6724	WGS84	1	López A., H. F.; ICN-Mastozoologia	Female	skin|skull
urn:catalog:ICN:11003	PreservedSpecimen	Instituto de Ciencias Naturales, Universidad Nacional de Colombia	ICN	11003	Cryptotis thomasi (Merriam, 1897)	Cryptotis thomasi group	Cryptotis thomasi	(Merriam, 1897)	Cryptotis thomasi (Merriam, 1897)		Animalia	Chordata	Mammalia	Eulipotyphla	Soricidae	Cryptotis	thomasi		species	17/05/1989	1989	5	17	CO	COLOMBIA	CUNDINAMARCA	JUNÍN	Reserva Biológica Carpanta.	4.5592	-73.6833	WGS84	1	López A., H. F.; ICN-Mastozoologia	Female	skin|skull
urn:catalog:ICN:11004	PreservedSpecimen	Instituto de Ciencias Naturales, Universidad Nacional de Colombia	ICN	11004	Cryptotis thomasi (Merriam, 1897)	Cryptotis thomasi group	Cryptotis thomasi	(Merriam, 1897)	Cryptotis thomasi (Merriam, 1897)		Animalia	Chordata	Mammalia	Eulipotyphla	Soricidae	Cryptotis	thomasi		species	18/05/1989	1989	5	18	CO	COLOMBIA	CUNDINAMARCA	JUNÍN	Reserva Biológica Carpanta.	4.5592	-73.6833	WGS84	1	López A., H. F.; ICN-Mastozoologia	Female	skin|skull
urn:catalog:ICN:11005	PreservedSpecimen	Instituto de Ciencias Naturales, Universidad Nacional de Colombia	ICN	11005	Cryptotis thomasi (Merriam, 1897)	Cryptotis thomasi group	Cryptotis thomasi	(Merriam, 1897)	Cryptotis thomasi (Merriam, 1897)		Animalia	Chordata	Mammalia	Eulipotyphla	Soricidae	Cryptotis	thomasi		species	01/01/1989	1989	1	1	CO	COLOMBIA	CUNDINAMARCA	JUNÍN	Reserva Biológica Carpanta.	4.5592	-73.6833	WGS84	1	López A., H. F.; ICN-Mastozoologia	Female	skin|skull
urn:catalog:ICN:11006	PreservedSpecimen	Instituto de Ciencias Naturales, Universidad Nacional de Colombia	ICN	11006	Cryptotis thomasi (Merriam, 1897)	Cryptotis thomasi group	Cryptotis thomasi	(Merriam, 1897)	Cryptotis thomasi (Merriam, 1897)		Animalia	Chordata	Mammalia	Eulipotyphla	Soricidae	Cryptotis	thomasi		species	18/06/1989	1989	6	18	CO	COLOMBIA	CUNDINAMARCA	JUNÍN	Reserva Biológica Carpanta.	4.5592	-73.6833	WGS84	1	López A., H. F.; ICN-Mastozoologia	Female	skin|skull
urn:catalog:ICN:11007	PreservedSpecimen	Instituto de Ciencias Naturales, Universidad Nacional de Colombia	ICN	11007	Cryptotis thomasi (Merriam, 1897)	Cryptotis thomasi group	Cryptotis thomasi	(Merriam, 1897)	Cryptotis thomasi (Merriam, 1897)		Animalia	Chordata	Mammalia	Eulipotyphla	Soricidae	Cryptotis	thomasi		species	18/06/1989	1989	6	18	CO	COLOMBIA	CUNDINAMARCA	JUNÍN	Reserva Biológica Carpanta.	4.5592	-73.6833	WGS84	1	López A., H. F.; ICN-Mastozoologia		skin|skull
urn:catalog:ICN:11008	PreservedSpecimen	Instituto de Ciencias Naturales, Universidad Nacional de Colombia	ICN	11008	Cryptotis thomasi (Merriam, 1897)	Cryptotis thomasi group	Cryptotis thomasi	(Merriam, 1897)	Cryptotis thomasi (Merriam, 1897)		Animalia	Chordata	Mammalia	Eulipotyphla	Soricidae	Cryptotis	thomasi		species	19/06/1989	1989	6	19	CO	COLOMBIA	CUNDINAMARCA	JUNÍN	Reserva Biológica Carpanta.	4.5592	-73.6833	WGS84	1	López A., H. F.; ICN-Mastozoologia		skin|skull
urn:catalog:ICN:11009	PreservedSpecimen	Instituto de Ciencias Naturales, Universidad Nacional de Colombia	ICN	11009	Cryptotis thomasi (Merriam, 1897)	Cryptotis thomasi group	Cryptotis thomasi	(Merriam, 1897)	Cryptotis thomasi (Merriam, 1897)		Animalia	Chordata	Mammalia	Eulipotyphla	Soricidae	Cryptotis	thomasi		species	19/06/1989	1989	6	19	CO	COLOMBIA	CUNDINAMARCA	JUNÍN	Reserva Biológica Carpanta.	4.5592	-73.6833	WGS84	1	López A., H. F.; ICN-Mastozoologia	Female	skin|skull
urn:catalog:ICN:11010	PreservedSpecimen	Instituto de Ciencias Naturales, Universidad Nacional de Colombia	ICN	11010	Cryptotis thomasi (Merriam, 1897)	Cryptotis thomasi group	Cryptotis thomasi	(Merriam, 1897)	Cryptotis thomasi (Merriam, 1897)		Animalia	Chordata	Mammalia	Eulipotyphla	Soricidae	Cryptotis	thomasi		species	21/06/1989	1989	6	21	CO	COLOMBIA	CUNDINAMARCA	JUNÍN	Reserva Biológica Carpanta.	4.5592	-73.6833	WGS84	1	López A., H. F.; ICN-Mastozoologia	Female	skin|skull
urn:catalog:ICN:11012	PreservedSpecimen	Instituto de Ciencias Naturales, Universidad Nacional de Colombia	ICN	11012	Cryptotis thomasi (Merriam, 1897)	Cryptotis thomasi group	Cryptotis thomasi	(Merriam, 1897)	Cryptotis thomasi (Merriam, 1897)		Animalia	Chordata	Mammalia	Eulipotyphla	Soricidae	Cryptotis	thomasi		species	11/07/1989	1989	7	11	CO	COLOMBIA	CUNDINAMARCA	JUNÍN	Reserva Biológica Carpanta.	4.5592	-73.6833	WGS84	1	López A., H. F.; ICN-Mastozoologia	Female	skin|skull
urn:catalog:ICN:11014	PreservedSpecimen	Instituto de Ciencias Naturales, Universidad Nacional de Colombia	ICN	11014	Cryptotis thomasi (Merriam, 1897)	Cryptotis thomasi group	Cryptotis thomasi	(Merriam, 1897)	Cryptotis thomasi (Merriam, 1897)		Animalia	Chordata	Mammalia	Eulipotyphla	Soricidae	Cryptotis	thomasi		species	16/07/1989	1989	7	16	CO	COLOMBIA	CUNDINAMARCA	JUNÍN	Reserva Biológica Carpanta.	4.5592	-73.6833	WGS84	1	López A., H. F.; ICN-Mastozoologia	Female	skin|skull
urn:catalog:ICN:11016	PreservedSpecimen	Instituto de Ciencias Naturales, Universidad Nacional de Colombia	ICN	11016	Cryptotis thomasi (Merriam, 1897)	Cryptotis thomasi group	Cryptotis thomasi	(Merriam, 1897)	Cryptotis thomasi (Merriam, 1897)		Animalia	Chordata	Mammalia	Eulipotyphla	Soricidae	Cryptotis	thomasi		species	21/08/1989	1989	8	21	CO	COLOMBIA	CUNDINAMARCA	JUNÍN	Reserva Biológica Carpanta.	4.5592	-73.6833	WGS84	1	López A., H. F.; ICN-Mastozoologia	Male	skin|skull
urn:catalog:UV:11022	PreservedSpecimen	Universidad del Valle, Valle del Cauca, Colombia	UV	11022	Cryptotis huttereri Woodman, 2023	Cryptotis thomasi group	Cryptotis huttereri	Woodman, 2023			Animalia	Chordata	Mammalia	Eulipotyphla	Soricidae	Cryptotis	huttereri		species					CO	COLOMBIA	TOLIMA/VALLE DE CAUCA		km 35 + 500 m, carretera via Florida al Mpio. de Herrera				1
urn:catalog:CNMA:11031	PreservedSpecimen	Instituto de Biología, Universidad Nacional Autónoma de México	CNMA	11031	Cryptotis mayensis (Merriam, 1901)	Cryptotis nigrescens group	Cryptotis mayensis	(Merriam, 1901)			Animalia	Chordata	Mammalia	Eulipotyphla	Soricidae	Cryptotis	mayensis		species	09/09/1969	1969	9	9	MX	MEXICO	GUERRERO		Cueva Del Cañón Del Zopilote, 13 Km S Mezcala	17.8074	-99.5879	WGS84	1	LOPEZ-FORMENT., W.	Male
urn:catalog:CNMA:11032	PreservedSpecimen	Instituto de Biología, Universidad Nacional Autónoma de México	CNMA	11032	Cryptotis mayensis (Merriam, 1901)	Cryptotis nigrescens group	Cryptotis mayensis	(Merriam, 1901)			Animalia	Chordata	Mammalia	Eulipotyphla	Soricidae	Cryptotis	mayensis		species	09/09/1969	1969	9	9	MX	MEXICO	GUERRERO		Cueva Del Cañón Del Zopilote, 13 Km S Mezcala	17.8074	-99.5879	WGS84	1	LOPEZ-FORMENT., W.	Female
urn:catalog:CNMA:11033	PreservedSpecimen	Instituto de Biología, Universidad Nacional Autónoma de México	CNMA	11033	Cryptotis mayensis (Merriam, 1901)	Cryptotis nigrescens group	Cryptotis mayensis	(Merriam, 1901)			Animalia	Chordata	Mammalia	Eulipotyphla	Soricidae	Cryptotis	mayensis		species	09/09/1969	1969	9	9	MX	MEXICO	GUERRERO		Cueva Del Cañón Del Zopilote, 13 Km S Mezcala	17.8074	-99.5879	WGS84	1	LOPEZ-FORMENT., W.	Female
urn:catalog:CNMA:11034	PreservedSpecimen	Instituto de Biología, Universidad Nacional Autónoma de México	CNMA	11034	Cryptotis mayensis (Merriam, 1901)	Cryptotis nigrescens group	Cryptotis mayensis	(Merriam, 1901)			Animalia	Chordata	Mammalia	Eulipotyphla	Soricidae	Cryptotis	mayensis		species	09/09/1969	1969	9	9	MX	MEXICO	GUERRERO		Cueva Del Cañón Del Zopilote, 13 Km S Mezcala	17.8074	-99.5879	WGS84	1	LOPEZ-FORMENT., W.	Female
urn:catalog:CNMA:11035	PreservedSpecimen	Instituto de Biología, Universidad Nacional Autónoma de México	CNMA	11035	Cryptotis mayensis (Merriam, 1901)	Cryptotis nigrescens group	Cryptotis mayensis	(Merriam, 1901)			Animalia	Chordata	Mammalia	Eulipotyphla	Soricidae	Cryptotis	mayensis		species	09/09/1969	1969	9	9	MX	MEXICO	GUERRERO		Cueva Del Cañón Del Zopilote, 13 Km S Mezcala	17.8074	-99.5879	WGS84	1	LOPEZ-FORMENT., W.	Female
urn:catalog:CNMA:11036	PreservedSpecimen	Instituto de Biología, Universidad Nacional Autónoma de México	CNMA	11036	Cryptotis mayensis (Merriam, 1901)	Cryptotis nigrescens group	Cryptotis mayensis	(Merriam, 1901)			Animalia	Chordata	Mammalia	Eulipotyphla	Soricidae	Cryptotis	mayensis		species	09/09/1969	1969	9	9	MX	MEXICO	GUERRERO		Cueva Del Cañón Del Zopilote, 13 Km S Mezcala	17.8074	-99.5879	WGS84	1	LOPEZ-FORMENT., W.	Male
urn:catalog:CNMA:11037	PreservedSpecimen	Instituto de Biología, Universidad Nacional Autónoma de México	CNMA	11037	Cryptotis mayensis (Merriam, 1901)	Cryptotis nigrescens group	Cryptotis mayensis	(Merriam, 1901)			Animalia	Chordata	Mammalia	Eulipotyphla	Soricidae	Cryptotis	mayensis		species	09/09/1969	1969	9	9	MX	MEXICO	GUERRERO		Cueva Del Cañón Del Zopilote, 13 Km S Mezcala	17.8074	-99.5879	WGS84	1	LOPEZ-FORMENT., W.		skin|skull
urn:catalog:CNMA:11038	PreservedSpecimen	Instituto de Biología, Universidad Nacional Autónoma de México	CNMA	11038	Cryptotis mayensis (Merriam, 1901)	Cryptotis nigrescens group	Cryptotis mayensis	(Merriam, 1901)			Animalia	Chordata	Mammalia	Eulipotyphla	Soricidae	Cryptotis	mayensis		species	09/09/1969	1969	9	9	MX	MEXICO	GUERRERO		Cueva Del Cañón Del Zopilote, 13 Km S Mezcala	17.8074	-99.5879	WGS84	1	LOPEZ-FORMENT., W.	Male
urn:catalog:CNMA:11039	PreservedSpecimen	Instituto de Biología, Universidad Nacional Autónoma de México	CNMA	11039	Cryptotis mayensis (Merriam, 1901)	Cryptotis nigrescens group	Cryptotis mayensis	(Merriam, 1901)			Animalia	Chordata	Mammalia	Eulipotyphla	Soricidae	Cryptotis	mayensis		species	09/09/1969	1969	9	9	MX	MEXICO	GUERRERO		Cueva Del Cañón Del Zopilote, 13 Km S Mezcala	17.8074	-99.5879	WGS84	1	LOPEZ-FORMENT., W.	Female
urn:catalog:CNMA:11040	PreservedSpecimen	Instituto de Biología, Universidad Nacional Autónoma de México	CNMA	11040	Cryptotis mayensis (Merriam, 1901)	Cryptotis nigrescens group	Cryptotis mayensis	(Merriam, 1901)			Animalia	Chordata	Mammalia	Eulipotyphla	Soricidae	Cryptotis	mayensis		species	09/09/1969	1969	9	9	MX	MEXICO	GUERRERO		Cueva Del Cañón Del Zopilote, 13 Km S Mezcala	17.8074	-99.5879	WGS84	1	LOPEZ-FORMENT., W.		skull|fluid
urn:catalog:CNMA:11041	PreservedSpecimen	Instituto de Biología, Universidad Nacional Autónoma de México	CNMA	11041	Cryptotis mayensis (Merriam, 1901)	Cryptotis nigrescens group	Cryptotis mayensis	(Merriam, 1901)			Animalia	Chordata	Mammalia	Eulipotyphla	Soricidae	Cryptotis	mayensis		species	09/09/1969	1969	9	9	MX	MEXICO	GUERRERO		Cueva Del Cañón Del Zopilote, 13 Km S Mezcala	17.8074	-99.5879	WGS84	1	LOPEZ-FORMENT., W.		skull|fluid
urn:catalog:CNMA:11042	PreservedSpecimen	Instituto de Biología, Universidad Nacional Autónoma de México	CNMA	11042	Cryptotis mayensis (Merriam, 1901)	Cryptotis nigrescens group	Cryptotis mayensis	(Merriam, 1901)			Animalia	Chordata	Mammalia	Eulipotyphla	Soricidae	Cryptotis	mayensis		species	09/09/1969	1969	9	9	MX	MEXICO	GUERRERO		Cueva Del Cañón Del Zopilote, 13 Km S Mezcala	17.8074	-99.5879	WGS84	1	LOPEZ-FORMENT., W.		fluid
urn:catalog:CNMA:11043	PreservedSpecimen	Instituto de Biología, Universidad Nacional Autónoma de México	CNMA	11043	Cryptotis mayensis (Merriam, 1901)	Cryptotis nigrescens group	Cryptotis mayensis	(Merriam, 1901)			Animalia	Chordata	Mammalia	Eulipotyphla	Soricidae	Cryptotis	mayensis		species	09/09/1969	1969	9	9	MX	MEXICO	GUERRERO		Cueva Del Cañón Del Zopilote, 13 Km S Mezcala	17.8074	-99.5879	WGS84	1	LOPEZ-FORMENT., W.		skin|skull
urn:catalog:UV:11043	PreservedSpecimen	Universidad del Valle, Valle del Cauca, Colombia	UV	11043	Cryptotis andinus Woodman, 2023	Cryptotis thomasi group	Cryptotis andinus	Woodman, 2023	Cryptotis squamipes		Animalia	Chordata	Mammalia	Eulipotyphla	Soricidae	Cryptotis	andinus		species					CO	COLOMBIA			Nariño, San Felipe	1.1325	-77.4173	WGS84	1
urn:catalog:UV:11051	PreservedSpecimen	Universidad del Valle, Valle del Cauca, Colombia	UV	11051	Cryptotis huttereri Woodman, 2023	Cryptotis thomasi group	Cryptotis huttereri	Woodman, 2023			Animalia	Chordata	Mammalia	Eulipotyphla	Soricidae	Cryptotis	huttereri		species					CO	COLOMBIA	VALLE DEL CAUCA	Palmira	Río Nima, 2600 m				1
urn:catalog:UAMI:11168	PreservedSpecimen	Universidad Autónoma Metropolitana, Unidad Iztapalapa	UAMI	11168	Cryptotis mexicanus (Coues, 1877)	Cryptotis mexicanus group	Cryptotis mexicanus	(Coues, 1877)	Cryptotis obscurus		Animalia	Chordata	Mammalia	Eulipotyphla	Soricidae	Cryptotis	mexicanus		species	28/11/1987	1987	11	28	MX	MEXICO	TAMAULIPAS	GOMEZ FARIAS	El Cielo, 8 Km NW Gómez Farías	23.0092	-99.0419	WGS84	1	A. Hernández H.		skull
urn:catalog:UAMI:11169	PreservedSpecimen	Universidad Autónoma Metropolitana, Unidad Iztapalapa	UAMI	11169	Cryptotis mexicanus (Coues, 1877)	Cryptotis mexicanus group	Cryptotis mexicanus	(Coues, 1877)	Cryptotis obscurus		Animalia	Chordata	Mammalia	Eulipotyphla	Soricidae	Cryptotis	mexicanus		species	28/11/1987	1987	11	28	MX	MEXICO	TAMAULIPAS	GOMEZ FARIAS	El Cielo, 8 Km NW Gómez Farías	23.0092	-99.0419	WGS84	1	A. Hernández H.		skull
urn:catalog:UAMI:11170	PreservedSpecimen	Universidad Autónoma Metropolitana, Unidad Iztapalapa	UAMI	11170	Cryptotis mexicanus (Coues, 1877)	Cryptotis mexicanus group	Cryptotis mexicanus	(Coues, 1877)	Cryptotis obscurus		Animalia	Chordata	Mammalia	Eulipotyphla	Soricidae	Cryptotis	mexicanus		species	29/11/1987	1987	11	29	MX	MEXICO	TAMAULIPAS	GOMEZ FARIAS	El Cielo, 8 Km NW Gómez Farías	23.0092	-99.0419	WGS84	1	A. Hernández H.		skull
urn:catalog:UAMI:11171	PreservedSpecimen	Universidad Autónoma Metropolitana, Unidad Iztapalapa	UAMI	11171	Cryptotis mexicanus (Coues, 1877)	Cryptotis mexicanus group	Cryptotis mexicanus	(Coues, 1877)	Cryptotis obscurus		Animalia	Chordata	Mammalia	Eulipotyphla	Soricidae	Cryptotis	mexicanus		species	03/12/1987	1987	12	3	MX	MEXICO	TAMAULIPAS	GOMEZ FARIAS	El Cielo, 8 Km NW Gómez Farías	23.0092	-99.0419	WGS84	1	A. Hernández H.		skull
urn:catalog:UAMI:11172	PreservedSpecimen	Universidad Autónoma Metropolitana, Unidad Iztapalapa	UAMI	11172	Cryptotis mexicanus (Coues, 1877)	Cryptotis mexicanus group	Cryptotis mexicanus	(Coues, 1877)	Cryptotis obscurus		Animalia	Chordata	Mammalia	Eulipotyphla	Soricidae	Cryptotis	mexicanus		species	03/12/1987	1987	12	3	MX	MEXICO	TAMAULIPAS	GOMEZ FARIAS	El Cielo, 8 Km NW Gómez Farías	23.0092	-99.0419	WGS84	1	A. Hernández H.		skull
urn:catalog:UAMI:11173	PreservedSpecimen	Universidad Autónoma Metropolitana, Unidad Iztapalapa	UAMI	11173	Cryptotis mexicanus (Coues, 1877)	Cryptotis mexicanus group	Cryptotis mexicanus	(Coues, 1877)	Cryptotis obscurus		Animalia	Chordata	Mammalia	Eulipotyphla	Soricidae	Cryptotis	mexicanus		species	09/12/1987	1987	12	9	MX	MEXICO	TAMAULIPAS	GOMEZ FARIAS	El Cielo, 8 Km NW Gómez Farías	23.0092	-99.0419	WGS84	1	A. Hernández H.		skull
urn:catalog:UAMI:11174	PreservedSpecimen	Universidad Autónoma Metropolitana, Unidad Iztapalapa	UAMI	11174	Cryptotis mexicanus (Coues, 1877)	Cryptotis mexicanus group	Cryptotis mexicanus	(Coues, 1877)	Cryptotis obscurus		Animalia	Chordata	Mammalia	Eulipotyphla	Soricidae	Cryptotis	mexicanus		species	09/12/1987	1987	12	9	MX	MEXICO	TAMAULIPAS	GOMEZ FARIAS	El Cielo, 8 Km NW Gómez Farías	23.0092	-99.0419	WGS84	1	A. Hernández H.		skull
urn:catalog:UAMI:11175	PreservedSpecimen	Universidad Autónoma Metropolitana, Unidad Iztapalapa	UAMI	11175	Cryptotis mexicanus (Coues, 1877)	Cryptotis mexicanus group	Cryptotis mexicanus	(Coues, 1877)	Cryptotis obscurus		Animalia	Chordata	Mammalia	Eulipotyphla	Soricidae	Cryptotis	mexicanus		species	09/12/1987	1987	12	9	MX	MEXICO	TAMAULIPAS	GOMEZ FARIAS	El Cielo, 8 Km NW Gómez Farías	23.0092	-99.0419	WGS84	1	A. Hernández H.		skull
urn:catalog:UAMI:11176	PreservedSpecimen	Universidad Autónoma Metropolitana, Unidad Iztapalapa	UAMI	11176	Cryptotis mexicanus (Coues, 1877)	Cryptotis mexicanus group	Cryptotis mexicanus	(Coues, 1877)	Cryptotis obscurus		Animalia	Chordata	Mammalia	Eulipotyphla	Soricidae	Cryptotis	mexicanus		species	11/11/1987	1987	11	11	MX	MEXICO	TAMAULIPAS	GOMEZ FARIAS	El Cielo, 8 Km NW Gómez Farías	23.0092	-99.0419	WGS84	1	A. Hernández H.		skull
urn:catalog:UAMI:11177	PreservedSpecimen	Universidad Autónoma Metropolitana, Unidad Iztapalapa	UAMI	11177	Cryptotis mexicanus (Coues, 1877)	Cryptotis mexicanus group	Cryptotis mexicanus	(Coues, 1877)	Cryptotis obscurus		Animalia	Chordata	Mammalia	Eulipotyphla	Soricidae	Cryptotis	mexicanus		species	11/11/1987	1987	11	11	MX	MEXICO	TAMAULIPAS	GOMEZ FARIAS	El Cielo, 8 Km NW Gómez Farías	23.0092	-99.0419	WGS84	1	A. Hernández H.		skull
urn:catalog:UAMI:11178	PreservedSpecimen	Universidad Autónoma Metropolitana, Unidad Iztapalapa	UAMI	11178	Cryptotis mexicanus (Coues, 1877)	Cryptotis mexicanus group	Cryptotis mexicanus	(Coues, 1877)	Cryptotis obscurus		Animalia	Chordata	Mammalia	Eulipotyphla	Soricidae	Cryptotis	mexicanus		species	11/11/1987	1987	11	11	MX	MEXICO	TAMAULIPAS	GOMEZ FARIAS	El Cielo, 8 Km NW Gómez Farías	23.0092	-99.0419	WGS84	1	A. Hernández H.		skull
urn:catalog:UAMI:11179	PreservedSpecimen	Universidad Autónoma Metropolitana, Unidad Iztapalapa	UAMI	11179	Cryptotis mexicanus (Coues, 1877)	Cryptotis mexicanus group	Cryptotis mexicanus	(Coues, 1877)	Cryptotis obscurus		Animalia	Chordata	Mammalia	Eulipotyphla	Soricidae	Cryptotis	mexicanus		species	11/11/1987	1987	11	11	MX	MEXICO	TAMAULIPAS	GOMEZ FARIAS	El Cielo, 8 Km NW Gómez Farías	23.0092	-99.0419	WGS84	1	A. Hernández H.		skull
urn:catalog:UAMI:11180	PreservedSpecimen	Universidad Autónoma Metropolitana, Unidad Iztapalapa	UAMI	11180	Cryptotis mexicanus (Coues, 1877)	Cryptotis mexicanus group	Cryptotis mexicanus	(Coues, 1877)	Cryptotis obscurus		Animalia	Chordata	Mammalia	Eulipotyphla	Soricidae	Cryptotis	mexicanus		species	11/11/1987	1987	11	11	MX	MEXICO	TAMAULIPAS	GOMEZ FARIAS	El Cielo, 8 Km NW Gómez Farías	23.0092	-99.0419	WGS84	1	A. Hernández H.		skull
urn:catalog:UAMI:11181	PreservedSpecimen	Universidad Autónoma Metropolitana, Unidad Iztapalapa	UAMI	11181	Cryptotis mexicanus (Coues, 1877)	Cryptotis mexicanus group	Cryptotis mexicanus	(Coues, 1877)	Cryptotis obscurus		Animalia	Chordata	Mammalia	Eulipotyphla	Soricidae	Cryptotis	mexicanus		species	11/11/1987	1987	11	11	MX	MEXICO	TAMAULIPAS	GOMEZ FARIAS	El Cielo, 8 Km NW Gómez Farías	23.0092	-99.0419	WGS84	1	A. Hernández H.	Male	skin|skull
urn:catalog:UAMI:11182	PreservedSpecimen	Universidad Autónoma Metropolitana, Unidad Iztapalapa	UAMI	11182	Cryptotis mexicanus (Coues, 1877)	Cryptotis mexicanus group	Cryptotis mexicanus	(Coues, 1877)	Cryptotis obscurus		Animalia	Chordata	Mammalia	Eulipotyphla	Soricidae	Cryptotis	mexicanus		species	11/11/1987	1987	11	11	MX	MEXICO	TAMAULIPAS	GOMEZ FARIAS	El Cielo, 8 Km NW Gómez Farías	23.0092	-99.0419	WGS84	1	A. Hernández H.	Male	skin|skull
urn:catalog:UAMI:11183	PreservedSpecimen	Universidad Autónoma Metropolitana, Unidad Iztapalapa	UAMI	11183	Cryptotis mexicanus (Coues, 1877)	Cryptotis mexicanus group	Cryptotis mexicanus	(Coues, 1877)	Cryptotis obscurus		Animalia	Chordata	Mammalia	Eulipotyphla	Soricidae	Cryptotis	mexicanus		species	11/11/1987	1987	11	11	MX	MEXICO	TAMAULIPAS	GOMEZ FARIAS	El Cielo, 8 Km NW Gómez Farías	23.0092	-99.0419	WGS84	1	A. Hernández H.	Female	skin|skull
urn:catalog:UAMI:11184	PreservedSpecimen	Universidad Autónoma Metropolitana, Unidad Iztapalapa	UAMI	11184	Cryptotis mexicanus (Coues, 1877)	Cryptotis mexicanus group	Cryptotis mexicanus	(Coues, 1877)	Cryptotis obscurus		Animalia	Chordata	Mammalia	Eulipotyphla	Soricidae	Cryptotis	mexicanus		species	11/11/1987	1987	11	11	MX	MEXICO	TAMAULIPAS	GOMEZ FARIAS	El Cielo, 8 Km NW Gómez Farías	23.0092	-99.0419	WGS84	1	A. Hernández H.	Female	skin|skull
urn:catalog:UAMI:11185	PreservedSpecimen	Universidad Autónoma Metropolitana, Unidad Iztapalapa	UAMI	11185	Cryptotis mexicanus (Coues, 1877)	Cryptotis mexicanus group	Cryptotis mexicanus	(Coues, 1877)	Cryptotis obscurus		Animalia	Chordata	Mammalia	Eulipotyphla	Soricidae	Cryptotis	mexicanus		species	11/11/1987	1987	11	11	MX	MEXICO	TAMAULIPAS	GOMEZ FARIAS	El Cielo, 8 Km NW Gómez Farías	23.0092	-99.0419	WGS84	1	A. Hernández H.	Male	skin|skull
urn:catalog:UAMI:11186	PreservedSpecimen	Universidad Autónoma Metropolitana, Unidad Iztapalapa	UAMI	11186	Cryptotis mexicanus (Coues, 1877)	Cryptotis mexicanus group	Cryptotis mexicanus	(Coues, 1877)	Cryptotis obscurus		Animalia	Chordata	Mammalia	Eulipotyphla	Soricidae	Cryptotis	mexicanus		species	11/11/1987	1987	11	11	MX	MEXICO	TAMAULIPAS	GOMEZ FARIAS	El Cielo, 8 Km NW Gómez Farías	23.0092	-99.0419	WGS84	1	A. Hernández H.	Female	skin|skull
urn:catalog:UAMI:11187	PreservedSpecimen	Universidad Autónoma Metropolitana, Unidad Iztapalapa	UAMI	11187	Cryptotis mexicanus (Coues, 1877)	Cryptotis mexicanus group	Cryptotis mexicanus	(Coues, 1877)	Cryptotis obscurus		Animalia	Chordata	Mammalia	Eulipotyphla	Soricidae	Cryptotis	mexicanus		species	11/11/1987	1987	11	11	MX	MEXICO	TAMAULIPAS	GOMEZ FARIAS	El Cielo, 8 Km NW Gómez Farías	23.0092	-99.0419	WGS84	1	A. Hernández H.	Male	skin|skull
urn:catalog:UAMI:11188	PreservedSpecimen	Universidad Autónoma Metropolitana, Unidad Iztapalapa	UAMI	11188	Cryptotis mexicanus (Coues, 1877)	Cryptotis mexicanus group	Cryptotis mexicanus	(Coues, 1877)	Cryptotis obscurus		Animalia	Chordata	Mammalia	Eulipotyphla	Soricidae	Cryptotis	mexicanus		species	11/11/1987	1987	11	11	MX	MEXICO	TAMAULIPAS	GOMEZ FARIAS	El Cielo, 8 Km NW Gómez Farías	23.0092	-99.0419	WGS84	1	A. Hernández H.	Male	fluid
urn:catalog:UAMI:11189	PreservedSpecimen	Universidad Autónoma Metropolitana, Unidad Iztapalapa	UAMI	11189	Cryptotis mexicanus (Coues, 1877)	Cryptotis mexicanus group	Cryptotis mexicanus	(Coues, 1877)	Cryptotis obscurus		Animalia	Chordata	Mammalia	Eulipotyphla	Soricidae	Cryptotis	mexicanus		species	11/11/1987	1987	11	11	MX	MEXICO	TAMAULIPAS	GOMEZ FARIAS	El Cielo, 8 Km NW Gómez Farías	23.0092	-99.0419	WGS84	1	A. Hernández H.	Female	skin|skull
urn:catalog:UAMI:11190	PreservedSpecimen	Universidad Autónoma Metropolitana, Unidad Iztapalapa	UAMI	11190	Cryptotis mexicanus (Coues, 1877)	Cryptotis mexicanus group	Cryptotis mexicanus	(Coues, 1877)	Cryptotis obscurus		Animalia	Chordata	Mammalia	Eulipotyphla	Soricidae	Cryptotis	mexicanus		species	11/11/1987	1987	11	11	MX	MEXICO	TAMAULIPAS	GOMEZ FARIAS	El Cielo, 8 Km NW Gómez Farías	23.0092	-99.0419	WGS84	1	A. Hernández H.	Female	skull
urn:catalog:UAMI:11191	PreservedSpecimen	Universidad Autónoma Metropolitana, Unidad Iztapalapa	UAMI	11191	Cryptotis mexicanus (Coues, 1877)	Cryptotis mexicanus group	Cryptotis mexicanus	(Coues, 1877)	Cryptotis obscurus		Animalia	Chordata	Mammalia	Eulipotyphla	Soricidae	Cryptotis	mexicanus		species	11/11/1987	1987	11	11	MX	MEXICO	TAMAULIPAS	GOMEZ FARIAS	El Cielo, 8 Km NW Gómez Farías	23.0092	-99.0419	WGS84	1	A. Hernández H.	Female	skin|skull
urn:catalog:UAMI:11192	PreservedSpecimen	Universidad Autónoma Metropolitana, Unidad Iztapalapa	UAMI	11192	Cryptotis mexicanus (Coues, 1877)	Cryptotis mexicanus group	Cryptotis mexicanus	(Coues, 1877)	Cryptotis obscurus		Animalia	Chordata	Mammalia	Eulipotyphla	Soricidae	Cryptotis	mexicanus		species	11/11/1987	1987	11	11	MX	MEXICO	TAMAULIPAS	GOMEZ FARIAS	El Cielo, 8 Km NW Gómez Farías	23.0092	-99.0419	WGS84	1	A. Hernández H.	Female	skin|skull
urn:catalog:UAMI:11193	PreservedSpecimen	Universidad Autónoma Metropolitana, Unidad Iztapalapa	UAMI	11193	Cryptotis mexicanus (Coues, 1877)	Cryptotis mexicanus group	Cryptotis mexicanus	(Coues, 1877)	Cryptotis obscurus		Animalia	Chordata	Mammalia	Eulipotyphla	Soricidae	Cryptotis	mexicanus		species	11/11/1987	1987	11	11	MX	MEXICO	TAMAULIPAS	GOMEZ FARIAS	El Cielo, 8 Km NW Gómez Farías	23.0092	-99.0419	WGS84	1	A. Hernández H.	Male	skin|skull
urn:catalog:MHNLS :11220	PreservedSpecimen	Museo de Historia Natural La Salle	MHNLS	11220	Cryptotis meridensis (Thomas, 1898)	Cryptotis thomasi group	Cryptotis meridensis	(Thomas, 1898)			Animalia	Chordata	Mammalia	Eulipotyphla	Soricidae	Cryptotis	meridensis		species					VE	VENEZUELA	MÉRIDA		Cercanías de la Laguna de Mucubají, Páramo de Mucubají	8.7833	-70.8167	WGS84	1
urn:catalog:MHNLS:11221	PreservedSpecimen	Museo de Historia Natural La Salle	MHNLS	11221	Cryptotis meridensis (Thomas, 1898)	Cryptotis thomasi group	Cryptotis meridensis	(Thomas, 1898)	Cryptotis meridensis Thomas, 1898		Animalia	Chordata	Mammalia	Eulipotyphla	Soricidae	Cryptotis	meridensis		species					VE	VENEZUELA	MÉRIDA		Páramo de Mucubají, Laguna Negra	8.7833	-70.8	WGS84	1
urn:catalog:USNM:11230	PreservedSpecimen	National Museum of Natural History, Smithsonian Institution	USNM	11230	Cryptotis pueblensis Jackson, 1933	Cryptotis parvus group	Cryptotis pueblensis	Jackson, 1933	Cryptotis parvus pueblensis		Animalia	Chordata	Mammalia	Eulipotyphla	Soricidae	Cryptotis	pueblensis		species					MX	MEXICO	VERACRUZ		Mirador				1	Sartorius, C.	Female	skin|skull|skeleton
urn:catalog:QCAZ:11245	PreservedSpecimen	Museo de Zoología de la Pontificia Universidad Católica del Ecuador	QCAZ	11245	Cryptotis niausa Moreno-Cárdenas & Albuja, 2014	Cryptotis thomasi group	Cryptotis niausa	Moreno-Cárdenas and Albuja, 2014			Animalia	Chordata	Mammalia	Eulipotyphla	Soricidae	Cryptotis	niausa		species	10/07/2009	2009	7	10	EC	ECUADOR	CARCHI	Espejo	Reserva Ecológica El Ángel, Laguna del Voladero	0.6977	-77.8774	WGS84	1
urn:catalog:QCAZ:11246	PreservedSpecimen	Museo de Zoología de la Pontificia Universidad Católica del Ecuador	QCAZ	11246	Cryptotis niausa Moreno-Cárdenas & Albuja, 2014	Cryptotis thomasi group	Cryptotis niausa	Moreno-Cárdenas and Albuja, 2014			Animalia	Chordata	Mammalia	Eulipotyphla	Soricidae	Cryptotis	niausa		species	12/07/2009	2009	7	12	EC	ECUADOR	CARCHI	Espejo	Reserva Ecológica El Ángel, Laguna del Voladero	0.6977	-77.8774	WGS84	1
urn:catalog:QCAZ:11247	PreservedSpecimen	Museo de Zoología de la Pontificia Universidad Católica del Ecuador	QCAZ	11247	Cryptotis niausa Moreno-Cárdenas & Albuja, 2014	Cryptotis thomasi group	Cryptotis niausa	Moreno-Cárdenas and Albuja, 2014			Animalia	Chordata	Mammalia	Eulipotyphla	Soricidae	Cryptotis	niausa		species	07/07/2009	2009	7	7	EC	ECUADOR	CARCHI	Espejo	Reserva Ecológica El Ángel, Laguna del Voladero	0.6977	-77.8774	WGS84	1
urn:catalog:QCAZ:11248	PreservedSpecimen	Museo de Zoología de la Pontificia Universidad Católica del Ecuador	QCAZ	11248	Cryptotis niausa Moreno-Cárdenas & Albuja, 2014	Cryptotis thomasi group	Cryptotis niausa	Moreno-Cárdenas and Albuja, 2014			Animalia	Chordata	Mammalia	Eulipotyphla	Soricidae	Cryptotis	niausa		species	08/07/2009	2009	7	8	EC	ECUADOR	CARCHI	Espejo	Reserva Ecológica El Ángel, Laguna del Voladero	0.6977	-77.8774	WGS84	1
urn:catalog:QCAZ:11249	PreservedSpecimen	Museo de Zoología de la Pontificia Universidad Católica del Ecuador	QCAZ	11249	Cryptotis niausa Moreno-Cárdenas & Albuja, 2014	Cryptotis thomasi group	Cryptotis niausa	Moreno-Cárdenas and Albuja, 2014			Animalia	Chordata	Mammalia	Eulipotyphla	Soricidae	Cryptotis	niausa		species	08/07/2009	2009	7	8	EC	ECUADOR	CARCHI	Espejo	Reserva Ecológica El Ángel, Laguna del Voladero	0.6977	-77.8774	WGS84	1
urn:catalog:UAMI:11579	PreservedSpecimen	Universidad Autónoma Metropolitana, Unidad Iztapalapa	UAMI	11579	Cryptotis mexicanus (Coues, 1877)	Cryptotis mexicanus group	Cryptotis mexicanus	(Coues, 1877)	Cryptotis obscurus		Animalia	Chordata	Mammalia	Eulipotyphla	Soricidae	Cryptotis	mexicanus		species	21/03/1991	1991	3	21	MX	MEXICO	HIDALGO	Tianguistengo	3.5 Km Se Tianguistengo	20.8073	-98.6265	WGS84	1	B. Vargas M.		fluid
urn:catalog:UAMI:11580	PreservedSpecimen	Universidad Autónoma Metropolitana, Unidad Iztapalapa	UAMI	11580	Cryptotis mexicanus (Coues, 1877)	Cryptotis mexicanus group	Cryptotis mexicanus	(Coues, 1877)	Cryptotis obscurus		Animalia	Chordata	Mammalia	Eulipotyphla	Soricidae	Cryptotis	mexicanus		species	21/03/1987	1987	3	21	MX	MEXICO	SAN LUIS POTOSÍ	Xilitla	Apetzco, 0.5 Km N, 2 Km W Xilitla	21.393	-99.011	WGS84	1	J. Patiño R.
urn:catalog:UAMI:11581	PreservedSpecimen	Universidad Autónoma Metropolitana, Unidad Iztapalapa	UAMI	11581	Cryptotis mexicanus (Coues, 1877)	Cryptotis mexicanus group	Cryptotis mexicanus	(Coues, 1877)	Cryptotis obscurus		Animalia	Chordata	Mammalia	Eulipotyphla	Soricidae	Cryptotis	mexicanus		species	07/11/1990	1990	11	7	MX	MEXICO	HIDALGO	Pisaflores	11 Km S, 8 Km W Xilitla	21.2895	-98.9313	WGS84	1	J. Hernández C.	Female	skin|skull|skeleton
urn:catalog:UAMI:11582	PreservedSpecimen	Universidad Autónoma Metropolitana, Unidad Iztapalapa	UAMI	11582	Cryptotis mexicanus (Coues, 1877)	Cryptotis mexicanus group	Cryptotis mexicanus	(Coues, 1877)	Cryptotis obscurus		Animalia	Chordata	Mammalia	Eulipotyphla	Soricidae	Cryptotis	mexicanus		species	17/01/1993	1993	1	17	MX	MEXICO	TAMAULIPAS	GOMEZ FARIAS	2 km S Reserva De La Biosfera El Cielo	23.0092	-99.0419	WGS84	1	B. Vieyra R.		skull|skeleton
urn:catalog:UAMI:11583	PreservedSpecimen	Universidad Autónoma Metropolitana, Unidad Iztapalapa	UAMI	11583	Cryptotis mexicanus (Coues, 1877)	Cryptotis mexicanus group	Cryptotis mexicanus	(Coues, 1877)	Cryptotis obscurus		Animalia	Chordata	Mammalia	Eulipotyphla	Soricidae	Cryptotis	mexicanus		species	17/01/1993	1993	1	17	MX	MEXICO	TAMAULIPAS	GOMEZ FARIAS	2 km S Reserva De La Biosfera El Cielo	23.0092	-99.0419	WGS84	1	B. Vieyra R.		fluid
urn:catalog:UAMI:11584	PreservedSpecimen	Universidad Autónoma Metropolitana, Unidad Iztapalapa	UAMI	11584	Cryptotis mexicanus (Coues, 1877)	Cryptotis mexicanus group	Cryptotis mexicanus	(Coues, 1877)			Animalia	Chordata	Mammalia	Eulipotyphla	Soricidae	Cryptotis	mexicanus		species	12/08/1990	1990	8	12	MX	MEXICO	VERACRUZ	BANDERILLA	1.5 km SE Banderillas	19.577	-96.9098	WGS84	1	B. Vieyra R.	Male	skin|skull
urn:catalog:UAMI:11585	PreservedSpecimen	Universidad Autónoma Metropolitana, Unidad Iztapalapa	UAMI	11585	Cryptotis pueblensis Jackson, 1933	Cryptotis parvus group	Cryptotis pueblensis	Jackson, 1933			Animalia	Chordata	Mammalia	Eulipotyphla	Soricidae	Cryptotis	pueblensis		species	06/02/1993	1993	2	6	MX	MEXICO	HIDALGO	Pisaflores	Pisaflores	21.194	-99.006	WGS84	1	J. Patiño R.	Female	skin|skull|skeleton
urn:catalog:UAMI:11586	PreservedSpecimen	Universidad Autónoma Metropolitana, Unidad Iztapalapa	UAMI	11586	Cryptotis pueblensis Jackson, 1933	Cryptotis parvus group	Cryptotis pueblensis	Jackson, 1933			Animalia	Chordata	Mammalia	Eulipotyphla	Soricidae	Cryptotis	pueblensis		species	01/02/1991	1991	2	1	MX	MEXICO	PUEBLA	Zacapoaxtla	Apulco, 5.5 Km N Zacapoaxtla	19.9175	-97.5903	WGS84	1	G. López O.	Male	skin|skull
urn:catalog:UAMI:11587	PreservedSpecimen	Universidad Autónoma Metropolitana, Unidad Iztapalapa	UAMI	11587	Cryptotis pueblensis Jackson, 1933	Cryptotis parvus group	Cryptotis pueblensis	Jackson, 1933			Animalia	Chordata	Mammalia	Eulipotyphla	Soricidae	Cryptotis	pueblensis		species	01/02/1991	1991	2	1	MX	MEXICO	PUEBLA	Zacapoaxtla	Apulco, 5.5 Km N Zacapoaxtla	19.9175	-97.5903	WGS84	1	G. López O.	Male	skin|skull
urn:catalog:UAMI:11588	PreservedSpecimen	Universidad Autónoma Metropolitana, Unidad Iztapalapa	UAMI	11588	Cryptotis pueblensis Jackson, 1933	Cryptotis parvus group	Cryptotis pueblensis	Jackson, 1933			Animalia	Chordata	Mammalia	Eulipotyphla	Soricidae	Cryptotis	pueblensis		species	02/11/1990	1990	11	2	MX	MEXICO	SAN LUIS POTOSÍ	Xilitla	Apetzco, 0.5 Km N, 2 Km W Xilitla	21.393	-99.011	WGS84	1	J. Hernández C.	Female	skin|skull|skeleton
urn:catalog:UAMI:11589	PreservedSpecimen	Universidad Autónoma Metropolitana, Unidad Iztapalapa	UAMI	11589	Cryptotis pueblensis Jackson, 1933	Cryptotis parvus group	Cryptotis pueblensis	Jackson, 1933			Animalia	Chordata	Mammalia	Eulipotyphla	Soricidae	Cryptotis	pueblensis		species	06/11/1990	1990	11	6	MX	MEXICO	SAN LUIS POTOSÍ	Xilitla	1 Km N Xilitla	21.394	-98.989	WGS84	1	J. Hernández C.	Female	skin|skull|skeleton
urn:catalog:ENCB:11629	PreservedSpecimen	Escuela Nacional de Ciencias Biológicas, Instituto Politécnico Nacional	ENCB	11629	Cryptotis mexicanus (Coues, 1877)	Cryptotis mexicanus group	Cryptotis mexicanus	(Coues, 1877)			Animalia	Chordata	Mammalia	Eulipotyphla	Soricidae	Cryptotis	mexicanus		species	27/08/1977	1977	8	27	MX	MEXICO			Zacapoaxtla; 4 Km S, 2.4 Km W	19.8319	-97.6117	WGS84	1	E. Mayo A.	Female	skin|skull|skeleton
urn:catalog:CUMV:11727	PreservedSpecimen	Cornell University Museum of Vertebrates	CUMV	11727	Cryptotis goldmani goldmani (Merriam, 1895)	Cryptotis goldmani group	Cryptotis goldmani goldmani	(Merriam, 1895)			Animalia	Chordata	Mammalia	Eulipotyphla	Soricidae	Cryptotis	goldmani	goldmani	subspecies	22/10/1964	1964	10	22	MX	MEXICO	GUERRERO		Omiltemi	17.5608	-99.6867	WGS84	1	Robert W. Dickerman	Male
urn:catalog:QCAZ:11735	PreservedSpecimen	Museo de Zoología de la Pontificia Universidad Católica del Ecuador	QCAZ	11735	Cryptotis niausa Moreno-Cárdenas & Albuja, 2014	Cryptotis thomasi group	Cryptotis niausa	Moreno-Cárdenas and Albuja, 2014			Animalia	Chordata	Mammalia	Eulipotyphla	Soricidae	Cryptotis	niausa		species	13/01/2010	2010	1	13	EC	ECUADOR	IMBADURA	Ibarra	Bosque Protector Comunidad Zuleta, Páramos Angochagua	0.2222	-78.0503	WGS84	1
urn:catalog:QCAZ:11736	PreservedSpecimen	Museo de Zoología de la Pontificia Universidad Católica del Ecuador	QCAZ	11736	Cryptotis niausa Moreno-Cárdenas & Albuja, 2014	Cryptotis thomasi group	Cryptotis niausa	Moreno-Cárdenas and Albuja, 2014			Animalia	Chordata	Mammalia	Eulipotyphla	Soricidae	Cryptotis	niausa		species	15/01/2010	2010	1	15	EC	ECUADOR	IMBADURA	Ibarra	Bosque Protector Comunidad Zuleta, Páramos Angochagua	0.2222	-78.0503	WGS84	1
urn:catalog:EBRG:11743	PreservedSpecimen	Museo de la Estación Biológica de Rancho Grande	EBRG	11743	Cryptotis tamensis Woodman, 2002	Cryptotis thomasi group	Cryptotis tamensis	Woodman, 2002			Animalia	Chordata	Mammalia	Eulipotyphla	Soricidae	Cryptotis	tamensis		species					VE	VENEZUELA	TÁCHIRA		Buena Vista, 41 km SW San Cristobal, near Paramo de Tama	7.45	-72.3667	WGS84	1
urn:catalog:MHNLS :11884	PreservedSpecimen	Museo de Historia Natural La Salle	MHNLS	11884	Cryptotis dinirensis Quiroga-Carmona & DoNascimiento, 2016	Cryptotis thomasi group	Cryptotis dinirensis	Quiroga-Carmona & DoNascimiento, 2016			Animalia	Chordata	Mammalia	Eulipotyphla	Soricidae	Cryptotis	dinirensis		species					VE	VENEZUELA	TRUJILLO		La Cristalina, 8 km NW El Jarillo	9.3	-70.3167	WGS84	1
urn:catalog:MHNLS :11885	PreservedSpecimen	Museo de Historia Natural La Salle	MHNLS	11885	Cryptotis dinirensis Quiroga-Carmona & DoNascimiento, 2016	Cryptotis thomasi group	Cryptotis dinirensis	Quiroga-Carmona & DoNascimiento, 2016			Animalia	Chordata	Mammalia	Eulipotyphla	Soricidae	Cryptotis	dinirensis		species					VE	VENEZUELA	TRUJILLO		La Cristalina, 8 km NW El Jarillo	9.3	-70.3167	WGS84	1
urn:catalog:MHNLS :11886	PreservedSpecimen	Museo de Historia Natural La Salle	MHNLS	11886	Cryptotis dinirensis Quiroga-Carmona & DoNascimiento, 2016	Cryptotis thomasi group	Cryptotis dinirensis	Quiroga-Carmona & DoNascimiento, 2016			Animalia	Chordata	Mammalia	Eulipotyphla	Soricidae	Cryptotis	dinirensis		species					VE	VENEZUELA	TRUJILLO		La Cristalina, 8 km NW El Jarillo	9.3	-70.3167	WGS84	1
urn:catalog:MHNLS :11887	PreservedSpecimen	Museo de Historia Natural La Salle	MHNLS	11887	Cryptotis dinirensis Quiroga-Carmona & DoNascimiento, 2016	Cryptotis thomasi group	Cryptotis dinirensis	Quiroga-Carmona & DoNascimiento, 2016			Animalia	Chordata	Mammalia	Eulipotyphla	Soricidae	Cryptotis	dinirensis		species					VE	VENEZUELA	TRUJILLO		La Cristalina, 8 km NW El Jarillo	9.3	-70.3167	WGS84	1
urn:catalog:MHNLS :11888	PreservedSpecimen	Museo de Historia Natural La Salle	MHNLS	11888	Cryptotis dinirensis Quiroga-Carmona & DoNascimiento, 2016	Cryptotis thomasi group	Cryptotis dinirensis	Quiroga-Carmona & DoNascimiento, 2016			Animalia	Chordata	Mammalia	Eulipotyphla	Soricidae	Cryptotis	dinirensis		species					VE	VENEZUELA	TRUJILLO		La Cristalina, 8 km NW El Jarillo	9.3	-70.3167	WGS84	1
urn:catalog:MHNLS :11892	PreservedSpecimen	Museo de Historia Natural La Salle	MHNLS	11892	Cryptotis dinirensis Quiroga-Carmona & DoNascimiento, 2016	Cryptotis thomasi group	Cryptotis dinirensis	Quiroga-Carmona & DoNascimiento, 2016			Animalia	Chordata	Mammalia	Eulipotyphla	Soricidae	Cryptotis	dinirensis		species					VE	VENEZUELA	TRUJILLO		Almost 10 km of Tostós, río Tomón upper basin	9.1667	-70.3666	WGS84	1
urn:catalog:LSUMZ:11915	PreservedSpecimen	Museum of Natural Science, Louisiana State University	LSUMZ	11915	Cryptotis phillipsii (Schaldach, 1966)	Cryptotis mexicanus group	Cryptotis phillipsii	(Schaldach, 1966)			Animalia	Chordata	Mammalia	Eulipotyphla	Soricidae	Cryptotis	phillipsii		species	30/07/1969	1969	7	30	MX	MEXICO	OAXACA	SAN MIGUEL SUCHIXTEPEC	Campamento Rio, Molina	16.0781	-96.4731	WGS84	1
urn:catalog:CTUA:12001	PreservedSpecimen	Colección Teriológica de la Universidad de Antioquia	CTUA	12001	Cryptotis colombianus Woodman & Timm, 1993	Cryptotis nigrescens group	Cryptotis colombianus	Woodman and Timm, 1993	Cryptotis colombiana Woodman & Timm, 1993		Animalia	Chordata	Mammalia	Eulipotyphla	Soricidae	Cryptotis	colombianus		species					CO	COLOMBIA	ANTIOQUIA		Finca Los Sauces				1
urn:catalog:CTUA:12005	PreservedSpecimen	Colección Teriológica de la Universidad de Antioquia	CTUA	12005	Cryptotis colombianus Woodman & Timm, 1993	Cryptotis nigrescens group	Cryptotis colombianus	Woodman and Timm, 1993	Cryptotis colombiana Woodman & Timm, 1993		Animalia	Chordata	Mammalia	Eulipotyphla	Soricidae	Cryptotis	colombianus		species					CO	COLOMBIA	ANTIOQUIA	SONSON	VEREDA SAN FRANCISCO				1
urn:catalog:CTUA:12007	PreservedSpecimen	Colección Teriológica de la Universidad de Antioquia	CTUA	12007	Cryptotis colombianus Woodman & Timm, 1993	Cryptotis nigrescens group	Cryptotis colombianus	Woodman and Timm, 1993	Cryptotis colombiana Woodman & Timm, 1993		Animalia	Chordata	Mammalia	Eulipotyphla	Soricidae	Cryptotis	colombianus		species					CO	COLOMBIA	ANTIOQUIA	SONSON	VEREDA SAN FRANCISCO				1
urn:catalog:CTUA:12008	PreservedSpecimen	Colección Teriológica de la Universidad de Antioquia	CTUA	12008	Cryptotis colombianus Woodman & Timm, 1993	Cryptotis nigrescens group	Cryptotis colombianus	Woodman and Timm, 1993	Cryptotis colombiana Woodman & Timm, 1993		Animalia	Chordata	Mammalia	Eulipotyphla	Soricidae	Cryptotis	colombianus		species					CO	COLOMBIA	ANTIOQUIA	SONSON	VEREDA SAN FRANCISCO				1
urn:catalog:CTUA:12009	PreservedSpecimen	Colección Teriológica de la Universidad de Antioquia	CTUA	12009	Cryptotis colombianus Woodman & Timm, 1993	Cryptotis nigrescens group	Cryptotis colombianus	Woodman and Timm, 1993	Cryptotis colombiana Woodman & Timm, 1993		Animalia	Chordata	Mammalia	Eulipotyphla	Soricidae	Cryptotis	colombianus		species					CO	COLOMBIA	ANTIOQUIA		Reserva Ecológica Alto de San Miguel				1
urn:catalog:CTUA:12010	PreservedSpecimen	Colección Teriológica de la Universidad de Antioquia	CTUA	12010	Cryptotis colombianus Woodman & Timm, 1993	Cryptotis nigrescens group	Cryptotis colombianus	Woodman and Timm, 1993	Cryptotis colombiana Woodman & Timm, 1993		Animalia	Chordata	Mammalia	Eulipotyphla	Soricidae	Cryptotis	colombianus		species					CO	COLOMBIA	ANTIOQUIA		Reserva Ecológica Alto de San Miguel				1
urn:catalog:CTUA:12011	PreservedSpecimen	Colección Teriológica de la Universidad de Antioquia	CTUA	12011	Cryptotis colombianus Woodman & Timm, 1993	Cryptotis nigrescens group	Cryptotis colombianus	Woodman and Timm, 1993	Cryptotis colombiana Woodman & Timm, 1993		Animalia	Chordata	Mammalia	Eulipotyphla	Soricidae	Cryptotis	colombianus		species					CO	COLOMBIA	ANTIOQUIA		Reserva Ecológica Alto de San Miguel				1
urn:catalog:CTUA:12012	PreservedSpecimen	Colección Teriológica de la Universidad de Antioquia	CTUA	12012	Cryptotis colombianus Woodman & Timm, 1993	Cryptotis nigrescens group	Cryptotis colombianus	Woodman and Timm, 1993	Cryptotis colombiana Woodman & Timm, 1993		Animalia	Chordata	Mammalia	Eulipotyphla	Soricidae	Cryptotis	colombianus		species					CO	COLOMBIA	ANTIOQUIA		Reserva Ecológica Alto de San Miguel				1
urn:catalog:CTUA:12013	PreservedSpecimen	Colección Teriológica de la Universidad de Antioquia	CTUA	12013	Cryptotis colombianus Woodman & Timm, 1993	Cryptotis nigrescens group	Cryptotis colombianus	Woodman and Timm, 1993	Cryptotis colombiana Woodman & Timm, 1993		Animalia	Chordata	Mammalia	Eulipotyphla	Soricidae	Cryptotis	colombianus		species					CO	COLOMBIA	ANTIOQUIA		Reserva Ecológica Alto de San Miguel				1
urn:catalog:QCAZ:12037	PreservedSpecimen	Museo de Zoología de la Pontificia Universidad Católica del Ecuador	QCAZ	12037	Cryptotis montivagus (Anthony, 1921)	Cryptotis thomasi group	Cryptotis montivagus	(Anthony, 1921)			Animalia	Chordata	Mammalia	Eulipotyphla	Soricidae	Cryptotis	montivagus		species	29/07/2010	2010	7	29	EC	ECUADOR	CHIMBORAZO	Guamote	Parque Nacional Sangay, Lagunas de Atillo, Punto de Muestreo 4	-2.1771	-78.5075	WGS84	1
urn:catalog:USNM:12236	PreservedSpecimen	National Museum of Natural History, Smithsonian Institution	USNM	12236	Cryptotis gracilis Miller, 1911	Cryptotis goodwini group	Cryptotis gracilis	Miller, 1911		Type	Animalia	Chordata	Mammalia	Eulipotyphla	Soricidae	Cryptotis	gracilis		species					CR	COSTA RICA	PUNTARENAS		Talamanca, head of Lari River, near base of Pico Blanco				1	Gabb, W. M.		fluid
urn:catalog:CAS-MAM:12244	PreservedSpecimen	California Academy of Sciences	CAS-MAM	12244	Cryptotis mexicanus (Coues, 1877)	Cryptotis mexicanus group	Cryptotis mexicanus	(Coues, 1877)			Animalia	Chordata	Mammalia	Eulipotyphla	Soricidae	Cryptotis	mexicanus		species	20/08/1958	1958	8	20	MX	MEXICO	OAXACA	IXTLAN DE JUAREZ	7 Miles North Ixtlán De Juarez	17.4328	-96.4872	WGS84	1	R. Bandar		bone fragments
urn:catalog:CAS-MAM:12245	PreservedSpecimen	California Academy of Sciences	CAS-MAM	12245	Cryptotis mexicanus (Coues, 1877)	Cryptotis mexicanus group	Cryptotis mexicanus	(Coues, 1877)			Animalia	Chordata	Mammalia	Eulipotyphla	Soricidae	Cryptotis	mexicanus		species	20/08/1958	1958	8	20	MX	MEXICO	OAXACA	IXTLAN DE JUAREZ	7 Miles North Ixtlán De Juarez	17.4328	-96.4872	WGS84	1	R. Bandar		bone fragments
urn:catalog:LACM:12261	PreservedSpecimen	Natural History Museum, Los Angeles County	LACM	12261	Cryptotis berlandieri (Baird, 1858)	Cryptotis parvus group	Cryptotis berlandieri	(Baird, 1857)			Animalia	Chordata	Mammalia	Eulipotyphla	Soricidae	Cryptotis	berlandieri		species	09/12/1959	1959	12	9	MX	MEXICO	MICHOACÁN	La Palma					1	Gardner, A L	Male	skin|skull
urn:catalog:LACM:12262	PreservedSpecimen	Natural History Museum, Los Angeles County	LACM	12262	Cryptotis berlandieri (Baird, 1858)	Cryptotis parvus group	Cryptotis berlandieri	(Baird, 1857)			Animalia	Chordata	Mammalia	Eulipotyphla	Soricidae	Cryptotis	berlandieri		species	06/12/1959	1959	12	6	MX	MEXICO	MICHOACÁN	La Palma					1	Gardner, A L		skin|skull
urn:catalog:LACM:12263	PreservedSpecimen	Natural History Museum, Los Angeles County	LACM	12263	Cryptotis berlandieri (Baird, 1858)	Cryptotis parvus group	Cryptotis berlandieri	(Baird, 1857)			Animalia	Chordata	Mammalia	Eulipotyphla	Soricidae	Cryptotis	berlandieri		species	09/12/1959	1959	12	9	MX	MEXICO	MICHOACÁN	La Palma					1	Gardner, A L	Male	skin|skull
urn:catalog:LACM:12264	PreservedSpecimen	Natural History Museum, Los Angeles County	LACM	12264	Cryptotis berlandieri (Baird, 1858)	Cryptotis parvus group	Cryptotis berlandieri	(Baird, 1857)			Animalia	Chordata	Mammalia	Eulipotyphla	Soricidae	Cryptotis	berlandieri		species	06/12/1959	1959	12	6	MX	MEXICO			Cumuato, 1 Km S	20.2482	-102.5892	WGS84	1	Gardner, A L	Female	skin|skull
[truncated: 2,698 more rows]
