# Supplementary material for: A specimen-based database of small-eared shrews (Mammalia, Eulipotyphla, Cryptotis) in the Neotropical Region
Source: Biodivers Data J. 2024 Oct 22;12:e135180. doi: 10.3897/BDJ.12.e135180 (PMC11522741; doi:10.3897/BDJ.12.e135180)
Supplement: Supplementary material 2 — Scientific literature consulted to incorporate new records and recent taxonomic and nomenclatural changes of the genus Cryptotis [file bdj-12-e135180-s002.csv]

Citation	Examined species	Doi
Cervantes, F. A., Montiel, A., & GarcÍa, A. (2008). Shrews (Mammalia, Soricomorpha) from Colima, México. The Southwestern Naturalist, 53(1), 101-104.	C. berlandieri	https://doi.org/10.1894/0038-4909(2008)53[101:SMSFCM]2.0.CO;2
García, F. J., Machado, M., Delgado-Jaramillo, M. I., & Vásquez-Parra, O. (2017). Observations on the feeding behavior of the Sierra de Aroa shrew (Cryptotis aroensis, Eulipotyphla: Soricidae), in Venezuela. Therya, 8(2), 175-178.	C. aroensis	https://doi.org/10.12933/therya-17-477
Guevara, L. (2023). A new species of small-eared shrew (Soricidae, Cryptotis) from El Triunfo Biosphere Reserve, Chiapas, Mexico. Journal of Mammalogy, 104(3), 546-561.	C. woodmani, C. goodwini, C. griseoventris, C. lacertosus, C. mam, C. matsoni, C. oreoryctes	https://doi.org/10.1093/jmammal/gyac125
Guevara, L., & Cervantes, F. A. (2022). Taxonomy and conservation of the critically endangered shrew Cryptotis nelsoni (Eulipotyphla: Soricidae), endemic to Los Tuxtlas, Veracruz, México. Journal of Mammalogy, 103(5), 1237-1251.	C. magnus, C. mexicanus, C. nelsoni, C. phillipsii	https://doi.org/10.1093/jmammal/gyac045
Guevara, L., & Sánchez-Cordero, V. (2018). New records of a critically endangered shrew from Mexican cloud forests (Soricidae, Cryptotis nelsoni) and prospects for future field research. Biodiversity Data Journal, (6).	C. nelsoni	https://doi.org/10.3897/BDJ.6.e26667
Guevara, L., Lorenzo, C., Ortega-García, S., & Sánchez-Cordero, V. (2014). Noteworthy records of an endemic shrew from México (Mammalia, Soricomorpha, Cryptotis griseoventris), with comments on taxonomy. Mammalia, 78(3), 405-408.	C. griseoventris	https://doi.org/10.1515/mammalia-2013-0089
Guevara, L., Sánchez-Cordero, V., León-Paniagua, L., & Woodman, N. (2014). A new species of small-eared shrew (Mammalia, Eulipotyphla, Cryptotis) from the Lacandona rain forest, Mexico. Journal of Mammalogy, 95(4), 739-753.	C. lacandonensis, C. griseoventris, C. mayensis, C. merriami, C. mexicanus, C. pueblensis, C. tropicalis	https://doi.org/10.1644/14-MAMM-A-018
Lavariega, M. C., Mata-González, S., Briones-Salas, M., & Guevara, L. (2020). Broadening the distribution of the microendemic shrew Cryptotis phillipsii (Eulipotyphla, Soricidae). Therya Notes, 1, 34-38.	C. phillipsii, C. pueblensis, C. goldmani machetes	https://doi.org/10.12933/therya_notes-20-9
Lorenzo, C., Bolaños-Citalán, J., Navarrete-Gutiérrez, D., Pérez-López, J. A., & Guevara, L. (2019). In search of shrews of Chiapas: analysis of their distribution and conservation. Therya, 10(2), 121-129.	C. goodwini, C. griseoventris, C. merriami, C. mexicanus, C. pueblensis, C. tropicalis	https://doi.org/10.12933/therya-19-717
Mejía-Fontecha, I. Y., Velásquez-Guarín, D., Tapie, K. D. P., Ossa-Lopez, P. A., Rivera-Páez, F. A., & Ramírez-Chaves, H. E. (2021). First record of the Northern Ecuadorian Shrew, Cryptotis niausa Moreno Cárdenas & Albuja, 2014 (Eulipotyphla, Soricidae), in Colombia. Check List, 17(5), 1345-1352.	C. niausa	https://doi.org/10.15560/17.5.1345
Moreno Cárdenas, P. A., & Albuja, L. (2014). Una nueva especie de Musaraña del género Cryptotis Pomel 1848 (Mammalia: Soricomorpha: Soricidae) de Ecuador y estatus taxonómico de Cryptotis equatoris Thomas (1912). Papéis Avulsos de Zoologia, 54, 403-418.	C. niausa, C. equatoris, C. osgoodi, C. montivagus	https://doi.org/10.1590/0031-1049.2014.54.28
Pérez, S. G., Jolón, M. R., Mérida, J. E., & Andino-Madrid, A. J. (2019). First record of the shrew Cryptotis lacandonensis (Eulipotyphla: Soricidae) for Guatemala. Therya, 10(2), 187-193.	C. lacandonensis	https://doi.org/10.12933/therya-19-766
Quiroga-Carmona, M. (2013). Una nueva especie de musaraña del género Cryptotis (Soricomorpha: Soricidae) de la Serranía del Litoral en el norte de Venezuela. Mastozoología neotropical, 20(1), 123-137.	C. venezuelensis, C. aroensis, C. meridensis, C. tamensis
Quiroga-Carmona, M., & DoNascimiento, C. (2016). A new species of small-eared shrew of the genus Cryptotis Pomel, 1848 (Mammalia, Eulipotyphla, Soricidae) from the easternmost mountains of the Venezuelan Andes. Mammalian Biology, 81, 494-505.	C. dinirensis, C. aroensis, C. meridensis, C. perijensis, C. peruviensis, C. tamensis, C. venezuelensis	http://dx.doi.org/10.1016/j.mambio.2016.04.002
Quiroga-Carmona, M., & Molinari, J. (2012). Description of a new shrew of the genus Cryptotis (Mammalia: Soricomorpha: Soricidae) from the Sierra de Aroa, an isolated mountain range in northwestern Venezuela, with remarks on biogeography and conservation. Zootaxa, 3441(1), 1-20.	C. aroensis, C. meridensis, C. tamensis	https://doi.org/10.11646/ZOOTAXA.3441.1.1
Quiroga-Carmona, M., & Woodman, N. (2015). A new species of Cryptotis (Mammalia, Eulipotyphla, Soricidae) from the Sierra de Perijá, Venezuelan-Colombian Andes. Journal of Mammalogy, 96(4), 800-809.	C. perijensis, C. aroensis, C. meridensis, C. tamensis, C. thomasi, C. venezuelensis	https://doi.org/10.1093/jmammal/gyv085
Woodman, N. (2010). Two new species of shrews (Soricidae) from the western highlands of Guatemala. Journal of Mammalogy, 91(3), 566-579.	C. mam, C. lacertosus, C. goodwini, C. griseoventris	https://doi.org/10.1644/09-MAMM-A-346.1
Woodman, N. (2011). Nomenclatural notes and identification of small-eared shrews (Mammalia: genus Cryptotis) from Cobán, Guatemala, in The Natural History Museum, London.Proceedings of the Biological Society of Washington, 124(4), 249-258.	C. merriami, C. oreoryctes, C. tropicalis	https://doi.org/10.2988/11-11.1
Woodman, N. (2011). Patterns of morphological variation amongst semifossorial shrews in the highlands of Guatemala, with the description of a new species (Mammalia, Soricomorpha, Soricidae). Zoological journal of the Linnean Society, 163(4), 1267-1288.	C. oreoryctes, C. goodwini, C. griseoventris, C. lacertosus, C. magnimanus, C. mam	https://doi.org/10.1111/j.1096-3642.2011.00754.x
Woodman, N. (2015). Morphological variation among broad-clawed shrews (Mammalia: Eulipotyphla: Soricidae: Cryptotis Pomel, 1848) from highlands of western Honduras, with descriptions of three new cryptic species. Annals of Carnegie Museum, 83(2), 95-119.	C. celaque, C. mccarthyi, C. cavatorculus, C. goodwini, C. magnimanus, C. oreoryctes	https://doi.org/10.2992/007.083.0203
Woodman, N. (2019). Three new species of small-eared shrews, genus Cryptotis, from El Salvador, Guatemala, and Honduras (Mammalia: Eulipotyphla: Soricidae). Special Publications of the Museum of Texas Tech University.	C. eckerlini, C. matsoni, C. montecristo, C. goodwini, C. mam, C. lacertosus, C. mayensis, C. merriami, C. oreoryctes, C. orophilus, C. tropicalis	https://hdl.handle.net/10088/102690
Woodman, N. (2023). Two new species of small-eared shrews of the genus Cryptotis Pomel, 1848, from the Colombian Andes (Mammalia: Eulipotyphla: Soricidae). Annals of Carnegie Museum, 88(3), 203-234	C. huttereri, C. andinus, C. equatoris, C. medellinius, C. meridensis, C. niausa, C. osgoodi, C. squamipes, C. tamensis, C. thomasi	https://doi.org/10.2992/007.088.0303
Woodman, N., & Croft, D. A. (2005). Fossil shrews from Honduras and their significance for late glacial evolution in body size (Mammalia: Soricidae: Cryptotis). Fieldiana Geology, 2005(51), 1-30.	C. goodwini, C. griseoventris, C. hondurensis, C. merriami, C. orophilus, C. tropicalis	https://doi.org/10.3158/0096-2651(2005)51[1:FSFHAT]2.0.CO;2
Woodman, N., & Timm, R. M. (2017). A new species of small-eared shrew in the Cryptotis thomasi species group from Costa Rica (Mammalia: Eulipotyphla: Soricidae). Mammal Research, 62, 89-101.	C. monteverdensis, C. endersi, C. gracilis, C. merriami, C. nigrescens, C. orophilus	https://doi.org/10.1007/s13364-016-0289-6
Woodman, N., Matson, J. O., McCarthy, T. J., Eckerlin, R. P., Bulmer, W., & Ordóñez-Garza, N. (2012). Distributional records of shrews (Mammalia, Soricomorpha, Soricidae) from Northern Central America with the first record of Sorex from Honduras. Annals of Carnegie Museum, 80(3), 207-237.	C. goodwini, C. lacertosus, C. mam, C. mayensis, C. merriami, C. oreoryctes, C. orophilus, C. tropicalis	https://doi.org/10.2992/007.080.0303
Zeballos, H., Pino, K., Medina, C. E., Pari, A., Chavez, D., Tinoco, N., & Ceballos, G. (2018). A new species of small-eared shrew of the genus Cryptotis (Mammalia, Eulipotyphla, Soricidae) from the northernmost Peruvian Andes. Zootaxa, 4377(1), 51-73.	C. evaristoi, C. equatoris, C. osgoodi, C. montivagus. C. mexicanus, C. niausa, C. peruviensis	https://doi.org/10.11646/zootaxa.4377.1.4
